# Supplementary material for: 2-Amino-N-(2-methoxy­phen­yl)-4,5-dimethyl­thio­phene-3-carboxamide
Source: Acta Crystallogr Sect E Struct Rep Online. 2008 Jun 21;64(Pt 7):o1311. doi: 10.1107/S160053680801828X (PMC2961803; doi:10.1107/S160053680801828X)
Supplement: Supplementary file 1 [file e-64-o1311-sup1.cif]

##############################################################################
###                                                                        ###
###        Electronic paper (Acta Crystallographica Section E)             ###
###                                                                        ###
##############################################################################
#                                                                            #
# This CIF contains the data in a paper accepted for publication in Acta     #
# Crystallographica Section E. It conforms to the requirements of Notes      #
# for Authors for Section E, and has been peer reviewed under the auspices   #
# of the IUCr Commission on Journals.                                        #
#                                                                            #
# Full details of the Crystallographic Information File format               #
# are given in the paper "The Crystallographic Information File (CIF):       #
# a New Standard Archive File for Crystallography" by S. R. Hall, F. H.      #
# Allen and I. D. Brown [Acta Cryst. (1991), A47, 655-685].                  #
#                                                                            #
# The current version of the core CIF dictionary is obtainable from          #
# ftp://ftp.iucr.org/pub/cif_core.dic. The current version number is 2.4.    #
#                                                                            #
# Software is freely available for graphical display of the structure(s) in  #
# this CIF.  For information consult the CIF home page http://www.iucr.org/  #
# cif/home.html                                                              #
#                                                                            #
# This file may be used for bona fide research purposes within the           #
# scientific community so long as proper attribution is given to the journal # 
# article from which it was obtained.                                        #
#                                                                            #
##############################################################################
                                             
data_global
_audit_creation_method     'PLATON <TABLE ACC> option'
_journal_date_recd_electronic     2008-06-05
_journal_date_accepted     2008-06-16
_journal_name_full     'Acta Crystallographica, Section E'
_journal_year     2008
_journal_volume     64
_journal_issue      7
_journal_page_first     o1311
_journal_page_last     o1311
_journal_paper_category     QO
_journal_coeditor_code     BT2721
_publ_contact_author_name     ' Kokila, M. K.'
_publ_contact_author_address
;
Department of physics
Bangalore University
Bangalore
Karnataka India
;
_publ_contact_author_email     prmkkgroup@gmail.com
_publ_contact_author_fax     ?
_publ_contact_author_phone     ?
_publ_section_title
;
2-Amino-<i>N</i>-(2-methoxyphenyl)-4,5-dimethylthiophene-3-carboxamide
;
loop_
    _publ_author_name
    _publ_author_address
    'Chandra Kumar, K.'
;
 Department of Engineering Physics
  HKBK College of Engineering
  Nagawara, Bangalore 560 045
  Karnataka
  India
;
    'Kokila, M. K.'
;
Department of Physics
Bangalore University
Bangalore 560 056
Karnataka
India
;
    'Puttaraja'
;
Department of Physics
Bangalore University
Bangalore 560 056
Karnataka
India
;
    'Saravanan, J.'
;
PES College of Pharmacy
 Hanumanthanagar
 Bangalore 560 050
 Karnataka, India
;
    'Kulkarni, Manohar V.'
;
Department of Chemistry
Karnatak University
Dharwad 580 003
Karnataka
India
;
data_I
_audit_creation_method     SHELXL-97
_chemical_name_systematic
;
2-Amino-N-(2-methoxyphenyl)-4,5-dimethylthiophene-3-carboxamide
;
_chemical_name_common     ?
_chemical_formula_moiety     'C14 H16 N2 O2 S'
_chemical_formula_sum     'C14 H16 N2 O2 S'
_chemical_formula_iupac     'C14 H16 N2 O2 S'
_chemical_formula_weight     276.35
_chemical_melting_point     ?
_symmetry_cell_setting     monoclinic
_symmetry_space_group_name_H-M     'P 21/n'
_symmetry_space_group_name_Hall     -P2yn
loop_
    _symmetry_equiv_pos_as_xyz
    'x, y, z'
    '-x+1/2, y+1/2, -z+1/2'
    '-x, -y, -z'
    'x-1/2, -y-1/2, z-1/2'
_cell_length_a     8.606(2)
_cell_length_b     7.5193(19)
_cell_length_c     21.297(5)
_cell_angle_alpha     90.00
_cell_angle_beta     100.599(5)
_cell_angle_gamma     90.00
_cell_volume     1354.7(6)
_cell_formula_units_Z     4
_cell_measurement_reflns_used     670
_cell_measurement_theta_min     2.0
_cell_measurement_theta_max     28.5
_cell_measurement_temperature     291(2)
_exptl_crystal_description     block
_exptl_crystal_colour     yellow
_exptl_crystal_size_max     0.45
_exptl_crystal_size_mid     0.35
_exptl_crystal_size_min     0.28
_exptl_crystal_density_diffrn     1.355
_exptl_crystal_density_meas     ?
_exptl_crystal_density_method     'not measured'
_exptl_crystal_F_000     584
_exptl_absorpt_coefficient_mu     0.238
_exptl_absorpt_correction_type     multi-scan
_exptl_absorpt_process_details     '(SADABS; Sheldrick, 1996)'
_exptl_absorpt_correction_T_min     0.908
_exptl_absorpt_correction_T_max     0.937
_diffrn_ambient_temperature     291(2)
_diffrn_radiation_type     MoK\a
_diffrn_radiation_wavelength     0.71073
_diffrn_radiation_source     'fine-focus sealed tube'
_diffrn_radiation_monochromator     graphite
_diffrn_measurement_device_type     'Bruker SMART CCD area-detector'
_diffrn_measurement_method     '\y and \w'
_diffrn_detector_area_resol_mean     ?
_diffrn_reflns_number     9834
_diffrn_reflns_av_R_equivalents     0.0514
_diffrn_reflns_av_sigmaI/netI     0.0520
_diffrn_reflns_theta_min     1.95
_diffrn_reflns_theta_max     25.49
_diffrn_reflns_theta_full     25.49
_diffrn_measured_fraction_theta_max     0.998
_diffrn_measured_fraction_theta_full     0.998
_diffrn_reflns_limit_h_min     -10
_diffrn_reflns_limit_h_max     10
_diffrn_reflns_limit_k_min     -9
_diffrn_reflns_limit_k_max     9
_diffrn_reflns_limit_l_min     -25
_diffrn_reflns_limit_l_max     23
_diffrn_standards_number     ?
_diffrn_standards_interval_count     ?
_diffrn_standards_interval_time     ?
_diffrn_standards_decay_%     ?
_refine_special_details
;
Refinement of <i>F</i>^2^ against ALL reflections. The weighted <i>R</i>-factor
<i>wR</i> and goodness of fit <i>S</i> are based on <i>F</i>^2^, conventional
<i>R</i>-factors <i>R</i> are based on <i>F</i>, with <i>F</i> set to zero for
negative <i>F</i>^2^. The threshold expression of <i>F</i>^2^ >
\s(<i>F</i>^2^) is used only for calculating <i>R</i>-factors(gt) <i>etc</i>.
and is not relevant to the choice of reflections for refinement.
<i>R</i>-factors based on <i>F</i>^2^ are statistically about twice as large
as those based on <i>F</i>, and <i>R</i>- factors based on ALL data will be
even larger.
;
_reflns_number_total     2514
_reflns_number_gt     1503
_reflns_threshold_expression     I>2\s(I)
_refine_ls_structure_factor_coef     Fsqd
_refine_ls_matrix_type     full
_refine_ls_R_factor_all     0.1000
_refine_ls_R_factor_gt     0.0534
_refine_ls_wR_factor_gt     0.1174
_refine_ls_wR_factor_ref     0.1422
_refine_ls_goodness_of_fit_ref     0.992
_refine_ls_restrained_S_all     0.992
_refine_ls_number_reflns     2514
_refine_ls_number_parameters     175
_refine_ls_number_restraints     0
_refine_ls_hydrogen_treatment     constr
_refine_ls_weighting_scheme     calc
_refine_ls_weighting_details
                 'calc w=1/[\s^2^(Fo^2^)+(0.0749P)^2^] where P=(Fo^2^+2Fc^2^)/3'
_atom_sites_solution_hydrogens     geom
_atom_sites_solution_primary     direct
_atom_sites_solution_secondary     difmap
_refine_ls_shift/su_max     0.001
_refine_ls_shift/su_mean     0.000
_refine_diff_density_max     0.246
_refine_diff_density_min     -0.180
_refine_ls_extinction_method     none
_refine_ls_extinction_coef     ?
loop_
    _atom_type_symbol
    _atom_type_description
    _atom_type_scat_dispersion_real
    _atom_type_scat_dispersion_imag
    _atom_type_scat_source
    'C' 'C' 0.0033 0.0016
                         'International Tables Vol C Tables 4.2.6.8 and 6.1.1.4'
    'H' 'H' 0.0000 0.0000
                         'International Tables Vol C Tables 4.2.6.8 and 6.1.1.4'
    'N' 'N' 0.0061 0.0033
                         'International Tables Vol C Tables 4.2.6.8 and 6.1.1.4'
    'O' 'O' 0.0106 0.0060
                         'International Tables Vol C Tables 4.2.6.8 and 6.1.1.4'
    'S' 'S' 0.1246 0.1234
                         'International Tables Vol C Tables 4.2.6.8 and 6.1.1.4'
_computing_data_collection     'SMART (Bruker, 1998)'
_computing_cell_refinement     'SMART (Bruker, 1998)'
_computing_data_reduction     'SAINT (Bruker, 1998)'
_computing_structure_solution     'SHELXS97 (Sheldrick, 2008)'
_computing_structure_refinement     'SHELXL97 (Sheldrick, 2008)'
_computing_molecular_graphics     'ORTEP-3 for Windows (Farrugia, 1997)'
_computing_publication_material
                                'PARST (Nardelli, 1995) and PLATON (Spek, 2003)'
loop_
    _atom_site_type_symbol
    _atom_site_label
    _atom_site_fract_x
    _atom_site_fract_y
    _atom_site_fract_z
    _atom_site_U_iso_or_equiv
    _atom_site_adp_type
    _atom_site_calc_flag
    _atom_site_refinement_flags
    _atom_site_occupancy
    _atom_site_disorder_assembly
    _atom_site_disorder_group
    N N1 0.2740(3) 0.5092(4) 0.74695(12) 0.0593(8) Uani d . 1 . .
    H H1A 0.2056 0.5582 0.7662 0.071 Uiso calc R 1 . .
    H H1B 0.2436 0.4570 0.7109 0.071 Uiso calc R 1 . .
    N N2 0.4683(3) 0.6863(3) 0.93475(11) 0.0480(7) Uani d . 1 . .
    H H2 0.5646 0.6512 0.9455 0.058 Uiso calc R 1 . .
    O O1 0.2675(3) 0.7169(3) 0.85124(9) 0.0630(7) Uani d . 1 . .
    O O2 0.6570(3) 0.7367(3) 1.04138(10) 0.0676(7) Uani d . 1 . .
    S S1 0.56490(10) 0.41424(12) 0.73395(4) 0.0535(3) Uani d . 1 . .
    C C2 0.4302(3) 0.5144(4) 0.77352(13) 0.0420(7) Uani d . 1 . .
    C C3 0.5040(3) 0.5902(4) 0.83034(12) 0.0377(7) Uani d . 1 . .
    C C4 0.6745(3) 0.5669(4) 0.84070(13) 0.0398(7) Uani d . 1 . .
    C C5 0.7229(3) 0.4775(4) 0.79298(15) 0.0467(7) Uani d . 1 . .
    C C6 0.4057(3) 0.6700(4) 0.87196(14) 0.0420(7) Uani d . 1 . .
    C C7 0.3992(4) 0.7521(4) 0.98507(14) 0.0473(8) Uani d . 1 . .
    C C8 0.2397(4) 0.7879(4) 0.98133(16) 0.0627(9) Uani d . 1 . .
    H H8 0.1694 0.7726 0.9430 0.075 Uiso calc R 1 . .
    C C9 0.1854(5) 0.8470(5) 1.0354(2) 0.0760(11) Uani d . 1 . .
    H H9 0.0784 0.8705 1.0332 0.091 Uiso calc R 1 . .
    C C10 0.2894(6) 0.8706(5) 1.09189(19) 0.0783(12) Uani d . 1 . .
    H H10 0.2519 0.9096 1.1278 0.094 Uiso calc R 1 . .
    C C11 0.4478(5) 0.8375(4) 1.09617(16) 0.0681(11) Uani d . 1 . .
    H H11 0.5174 0.8549 1.1346 0.082 Uiso calc R 1 . .
    C C12 0.5028(4) 0.7782(4) 1.04318(14) 0.0528(8) Uani d . 1 . .
    C C13 0.7904(4) 0.6333(4) 0.89802(14) 0.0574(9) Uani d . 1 . .
    H H13A 0.7849 0.5590 0.9342 0.086 Uiso calc R 1 . .
    H H13B 0.7642 0.7534 0.9074 0.086 Uiso calc R 1 . .
    H H13C 0.8955 0.6298 0.8889 0.086 Uiso calc R 1 . .
    C C14 0.8866(4) 0.4251(5) 0.78467(17) 0.0650(9) Uani d . 1 . .
    H H14A 0.9630 0.4970 0.8119 0.097 Uiso calc R 1 . .
    H H14B 0.8970 0.4428 0.7410 0.097 Uiso calc R 1 . .
    H H14C 0.9043 0.3021 0.7958 0.097 Uiso calc R 1 . .
    C C15 0.7716(5) 0.7639(6) 1.09758(16) 0.0876(13) Uani d . 1 . .
    H H15A 0.7754 0.8879 1.1086 0.131 Uiso calc R 1 . .
    H H15B 0.8733 0.7265 1.0902 0.131 Uiso calc R 1 . .
    H H15C 0.7435 0.6959 1.1320 0.131 Uiso calc R 1 . .
loop_
    _atom_site_aniso_label
    _atom_site_aniso_U_11
    _atom_site_aniso_U_22
    _atom_site_aniso_U_33
    _atom_site_aniso_U_12
    _atom_site_aniso_U_13
    _atom_site_aniso_U_23
    N1 0.0488(17) 0.082(2) 0.0435(15) -0.0024(14) -0.0015(13) -0.0087(14)
    N2 0.0424(14) 0.0643(17) 0.0367(14) 0.0069(12) 0.0056(12) -0.0021(12)
    O1 0.0517(14) 0.0900(18) 0.0449(13) 0.0223(12) 0.0019(11) 0.0006(12)
    O2 0.0649(16) 0.0908(18) 0.0437(13) -0.0020(14) 0.0012(12) -0.0051(12)
    S1 0.0587(6) 0.0575(5) 0.0451(5) -0.0032(4) 0.0117(4) -0.0088(4)
    C2 0.0434(17) 0.0445(16) 0.0374(16) -0.0041(14) 0.0055(14) 0.0028(13)
    C3 0.0402(17) 0.0392(15) 0.0327(15) 0.0016(13) 0.0043(13) 0.0021(13)
    C4 0.0418(17) 0.0356(15) 0.0410(17) -0.0004(13) 0.0051(13) 0.0033(13)
    C5 0.0457(18) 0.0442(17) 0.0508(18) 0.0008(14) 0.0106(15) 0.0013(14)
    C6 0.0418(18) 0.0429(17) 0.0395(17) 0.0021(14) 0.0031(14) 0.0067(13)
    C7 0.058(2) 0.0443(18) 0.0433(18) 0.0022(15) 0.0187(16) 0.0033(14)
    C8 0.067(2) 0.070(2) 0.055(2) 0.0124(18) 0.0222(18) 0.0090(18)
    C9 0.083(3) 0.075(3) 0.081(3) 0.024(2) 0.044(2) 0.020(2)
    C10 0.126(4) 0.061(2) 0.060(3) 0.019(2) 0.046(3) 0.0082(19)
    C11 0.109(3) 0.055(2) 0.044(2) 0.002(2) 0.023(2) 0.0019(16)
    C12 0.075(2) 0.0466(18) 0.0370(18) -0.0016(17) 0.0123(17) 0.0028(14)
    C13 0.0458(19) 0.068(2) 0.055(2) 0.0007(16) 0.0024(16) -0.0063(17)
    C14 0.056(2) 0.066(2) 0.075(2) 0.0058(18) 0.0185(19) -0.0091(19)
    C15 0.088(3) 0.123(3) 0.044(2) -0.026(3) -0.010(2) 0.007(2)
_geom_special_details
;
All e.s.d.'s (except the e.s.d. in the dihedral angle between two l.s. planes)
are estimated using the full covariance matrix. The cell e.s.d.'s are taken
into account individually in the estimation of e.s.d.'s in distances, angles
and torsion angles; correlations between e.s.d.'s in cell parameters are only
used when they are defined by crystal symmetry. An approximate (isotropic)
treatment of cell e.s.d.'s is used for estimating e.s.d.'s involving l.s.
planes.
;
loop_
    _geom_bond_atom_site_label_1
    _geom_bond_atom_site_label_2
    _geom_bond_site_symmetry_2
    _geom_bond_distance
    _geom_bond_publ_flag
    N1 C2 . 1.360(3) ?
    N1 H1A . 0.8600 ?
    N1 H1B . 0.8600 ?
    N2 C6 . 1.352(3) ?
    N2 C7 . 1.407(4) ?
    N2 H2 . 0.8600 ?
    O1 C6 . 1.241(3) ?
    O2 C12 . 1.370(4) ?
    O2 C15 . 1.419(4) ?
    S1 C2 . 1.727(3) ?
    S1 C5 . 1.740(3) ?
    C2 C3 . 1.382(4) ?
    C3 C4 . 1.454(4) ?
    C3 C6 . 1.462(4) ?
    C4 C5 . 1.347(4) ?
    C4 C13 . 1.512(4) ?
    C5 C14 . 1.504(4) ?
    C7 C12 . 1.399(4) ?
    C7 C8 . 1.387(5) ?
    C8 C9 . 1.392(5) ?
    C8 H8 . 0.9300 ?
    C9 C10 . 1.373(5) ?
    C9 H9 . 0.9300 ?
    C10 C11 . 1.373(5) ?
    C10 H10 . 0.9300 ?
    C11 C12 . 1.376(4) ?
    C11 H11 . 0.9300 ?
    C13 H13A . 0.9600 ?
    C13 H13B . 0.9600 ?
    C13 H13C . 0.9600 ?
    C14 H14A . 0.9600 ?
    C14 H14B . 0.9600 ?
    C14 H14C . 0.9600 ?
    C15 H15A . 0.9600 ?
    C15 H15B . 0.9600 ?
    C15 H15C . 0.9600 ?
loop_
    _geom_angle_atom_site_label_1
    _geom_angle_atom_site_label_2
    _geom_angle_atom_site_label_3
    _geom_angle_site_symmetry_1
    _geom_angle_site_symmetry_3
    _geom_angle
    _geom_angle_publ_flag
    C2 N1 H1A . . 120.0 ?
    C2 N1 H1B . . 120.0 ?
    H1A N1 H1B . . 120.0 ?
    C6 N2 C7 . . 129.6(3) ?
    C6 N2 H2 . . 115.2 ?
    C7 N2 H2 . . 115.2 ?
    C12 O2 C15 . . 118.0(3) ?
    C2 S1 C5 . . 91.95(14) ?
    N1 C2 C3 . . 129.5(3) ?
    N1 C2 S1 . . 119.1(2) ?
    C3 C2 S1 . . 111.4(2) ?
    C2 C3 C4 . . 111.8(3) ?
    C2 C3 C6 . . 118.4(2) ?
    C4 C3 C6 . . 129.6(2) ?
    C5 C4 C3 . . 112.9(3) ?
    C5 C4 C13 . . 121.6(3) ?
    C3 C4 C13 . . 125.4(3) ?
    C4 C5 C14 . . 130.2(3) ?
    C4 C5 S1 . . 111.9(2) ?
    C14 C5 S1 . . 117.9(2) ?
    O1 C6 N2 . . 120.5(3) ?
    O1 C6 C3 . . 121.6(3) ?
    N2 C6 C3 . . 117.9(2) ?
    C12 C7 N2 . . 115.7(3) ?
    C12 C7 C8 . . 119.1(3) ?
    N2 C7 C8 . . 125.2(3) ?
    C9 C8 C7 . . 119.6(4) ?
    C9 C8 H8 . . 120.2 ?
    C7 C8 H8 . . 120.2 ?
    C8 C9 C10 . . 120.2(4) ?
    C8 C9 H9 . . 119.9 ?
    C10 C9 H9 . . 119.9 ?
    C11 C10 C9 . . 120.9(4) ?
    C11 C10 H10 . . 119.5 ?
    C9 C10 H10 . . 119.5 ?
    C10 C11 C12 . . 119.5(4) ?
    C10 C11 H11 . . 120.3 ?
    C12 C11 H11 . . 120.3 ?
    O2 C12 C11 . . 125.3(3) ?
    O2 C12 C7 . . 114.0(3) ?
    C11 C12 C7 . . 120.8(3) ?
    C4 C13 H13A . . 109.5 ?
    C4 C13 H13B . . 109.5 ?
    H13A C13 H13B . . 109.5 ?
    C4 C13 H13C . . 109.5 ?
    H13A C13 H13C . . 109.5 ?
    H13B C13 H13C . . 109.5 ?
    C5 C14 H14A . . 109.5 ?
    C5 C14 H14B . . 109.5 ?
    H14A C14 H14B . . 109.5 ?
    C5 C14 H14C . . 109.5 ?
    H14A C14 H14C . . 109.5 ?
    H14B C14 H14C . . 109.5 ?
    O2 C15 H15A . . 109.5 ?
    O2 C15 H15B . . 109.5 ?
    H15A C15 H15B . . 109.5 ?
    O2 C15 H15C . . 109.5 ?
    H15A C15 H15C . . 109.5 ?
    H15B C15 H15C . . 109.5 ?
loop_
    _geom_torsion_atom_site_label_1
    _geom_torsion_atom_site_label_2
    _geom_torsion_atom_site_label_3
    _geom_torsion_atom_site_label_4
    _geom_torsion_site_symmetry_1
    _geom_torsion_site_symmetry_2
    _geom_torsion_site_symmetry_3
    _geom_torsion_site_symmetry_4
    _geom_torsion
    _geom_torsion_publ_flag
    C5 S1 C2 N1 . . . . 179.1(2) ?
    C5 S1 C2 C3 . . . . -1.1(2) ?
    N1 C2 C3 C4 . . . . -179.5(3) ?
    S1 C2 C3 C4 . . . . 0.8(3) ?
    N1 C2 C3 C6 . . . . 3.9(5) ?
    S1 C2 C3 C6 . . . . -175.8(2) ?
    C2 C3 C4 C5 . . . . 0.1(3) ?
    C6 C3 C4 C5 . . . . 176.3(3) ?
    C2 C3 C4 C13 . . . . -179.9(3) ?
    C6 C3 C4 C13 . . . . -3.8(5) ?
    C3 C4 C5 C14 . . . . -179.9(3) ?
    C13 C4 C5 C14 . . . . 0.1(5) ?
    C3 C4 C5 S1 . . . . -1.0(3) ?
    C13 C4 C5 S1 . . . . 179.1(2) ?
    C2 S1 C5 C4 . . . . 1.2(2) ?
    C2 S1 C5 C14 . . . . -179.7(3) ?
    C7 N2 C6 O1 . . . . 0.1(5) ?
    C7 N2 C6 C3 . . . . -177.8(3) ?
    C2 C3 C6 O1 . . . . -20.8(4) ?
    C4 C3 C6 O1 . . . . 163.3(3) ?
    C2 C3 C6 N2 . . . . 157.1(3) ?
    C4 C3 C6 N2 . . . . -18.8(4) ?
    C6 N2 C7 C12 . . . . -170.1(3) ?
    C6 N2 C7 C8 . . . . 11.3(5) ?
    C12 C7 C8 C9 . . . . -0.7(5) ?
    N2 C7 C8 C9 . . . . 177.8(3) ?
    C7 C8 C9 C10 . . . . 0.4(5) ?
    C8 C9 C10 C11 . . . . 0.3(6) ?
    C9 C10 C11 C12 . . . . -0.6(5) ?
    C15 O2 C12 C11 . . . . -3.0(5) ?
    C15 O2 C12 C7 . . . . 178.2(3) ?
    C10 C11 C12 O2 . . . . -178.6(3) ?
    C10 C11 C12 C7 . . . . 0.3(5) ?
    N2 C7 C12 O2 . . . . 0.7(4) ?
    C8 C7 C12 O2 . . . . 179.4(3) ?
    N2 C7 C12 C11 . . . . -178.3(3) ?
    C8 C7 C12 C11 . . . . 0.4(5) ?
loop_
    _geom_hbond_atom_site_label_D
    _geom_hbond_atom_site_label_H
    _geom_hbond_atom_site_label_A
    _geom_hbond_site_symmetry_A
    _geom_hbond_distance_DH
    _geom_hbond_distance_HA
    _geom_hbond_distance_DA
    _geom_hbond_angle_DHA
    _geom_hbond_publ_flag
    N1 H1A O1 . 0.8600 2.1500 2.724(3) 124.00 yes
    N1 H1B O1 2_546 0.8600 2.2300 3.009(4) 151.00 yes
    N2 H2 O2 . 0.8600 2.1500 2.565(3) 109.00 yes
    C8 H8 O1 . 0.9300 2.3000 2.874(4) 119.00 yes
