# Supplementary material for: 2-Amino-N-(2-methoxy­phen­yl)-4,5-dimethyl­thio­phene-3-carboxamide
Source: Acta Crystallogr Sect E Struct Rep Online. 2008 Jun 21;64(Pt 7):o1311. doi: 10.1107/S160053680801828X (PMC2961803; doi:10.1107/S160053680801828X)
Supplement: Supplementary file 2 [file e-64-o1311-Isup2.hkl]

#
# h,k,l, Fc-squared, Fo-squared, sigma(Fo-squared) and status flag
#
data_I
_shelx_title '    ckjm2_m in P2(1)/n'
_shelx_refln_list_code          4
_shelx_F_calc_maximum      176.88
_exptl_crystal_F_000       584.00
_reflns_d_resolution_high  0.8256
 
loop_
 _symmetry_equiv_pos_as_xyz
 'x, y, z'
 '-x+1/2, y+1/2, -z+1/2'
 '-x, -y, -z'
 'x-1/2, -y-1/2, z-1/2'
 
_cell_length_a     8.6063
_cell_length_b     7.5193
_cell_length_c    21.2965
_cell_angle_alpha  90.000
_cell_angle_beta  100.599
_cell_angle_gamma  90.000
 
_shelx_F_squared_multiplier     1.000
 
loop_
 _refln_index_h
 _refln_index_k
 _refln_index_l
 _refln_F_squared_calc
 _refln_F_squared_meas
 _refln_F_squared_sigma
 _refln_observed_status
   2   0   0     1574.45     1748.16     17.92 o
   4   0   0     2510.15     2814.03     31.13 o
   6   0   0      741.44      757.86     41.47 o
   8   0   0       25.13       25.25     30.02 o
  10   0   0        0.92      -35.57     17.78 o
   1   1   0     5950.25     6419.60     33.65 o
   2   1   0     1190.60     1223.16     13.56 o
   3   1   0       80.22       78.10      4.56 o
   4   1   0     1489.95     1641.90     17.16 o
   5   1   0       56.95       70.59      8.17 o
   6   1   0      491.53      478.25     11.98 o
   7   1   0      313.32      290.60     12.43 o
   8   1   0      164.60      145.17     12.52 o
   9   1   0       25.25       29.00     12.39 o
  10   1   0        6.83        3.03     13.77 o
   0   2   0     1934.09     2192.20     21.44 o
   1   2   0      403.24      437.56      7.17 o
   2   2   0      160.09      175.74      5.39 o
   3   2   0     2975.94     3181.11     28.34 o
   4   2   0       21.83       24.34      4.45 o
   5   2   0      590.59      557.13     11.89 o
   6   2   0       55.78       59.24      7.11 o
   7   2   0       71.74       54.15      9.86 o
   8   2   0      101.31       99.69     11.55 o
   9   2   0        0.06        1.53     11.99 o
   1   3   0        0.64        3.07      3.39 o
   2   3   0      125.23      128.36      6.11 o
   3   3   0       13.00       21.29      4.17 o
   4   3   0      211.98      200.71     11.59 o
   5   3   0      118.64      116.18      7.67 o
   6   3   0      130.85      126.32     10.77 o
   7   3   0       74.98       75.79     10.25 o
   8   3   0        0.37       -1.57      8.01 o
   9   3   0        2.80       -8.85     29.26 o
   0   4   0      150.36      167.13     13.70 o
   1   4   0      236.05      220.91      7.04 o
   2   4   0      583.38      541.99     11.20 o
   3   4   0      275.07      232.83      7.64 o
   4   4   0       41.83       47.78      6.66 o
   5   4   0       86.46      104.87     12.38 o
   6   4   0       11.34       20.63      8.53 o
   7   4   0        1.94       -2.48      8.50 o
   8   4   0       39.21       39.49     11.45 o
   9   4   0       10.59       -2.60     11.08 o
   1   5   0      100.00      102.13      6.64 o
   2   5   0       22.21       27.49      5.05 o
   3   5   0      394.33      365.26     12.63 o
   4   5   0       41.86       51.62      7.41 o
   5   5   0       10.66       16.48      8.44 o
   6   5   0       15.59       18.16      9.03 o
   7   5   0       17.25       11.50     10.35 o
   8   5   0       17.00       19.72     12.26 o
   0   6   0      224.65      230.94     17.61 o
   1   6   0      122.09      132.08      8.57 o
   2   6   0       92.05       70.34      8.05 o
   3   6   0       21.20       28.66      7.27 o
   4   6   0       23.72       19.92      9.51 o
   5   6   0       76.54       94.88     13.66 o
   6   6   0       13.61        2.93     10.27 o
   7   6   0        1.21       -0.02     11.12 o
   1   7   0       49.84       54.00      8.25 o
   2   7   0        1.64       -5.69      6.34 o
   3   7   0        0.20        1.56      7.71 o
   4   7   0        0.68       -7.89      9.13 o
   5   7   0       16.76       39.31     13.03 o
   6   7   0        0.55      -13.77     11.20 o
   0   8   0        1.01       15.87     11.88 o
   1   8   0        0.08       -7.69      7.61 o
   2   8   0       33.94       42.94      8.89 o
   3   8   0       21.22       -0.55     11.11 o
   4   8   0        1.49        2.41     10.20 o
   1   9   0        0.38        4.98      9.87 o
  -9   0   1       36.56       18.50     14.91 o
  -7   0   1        4.75        2.43      8.14 o
  -5   0   1        6.37        9.22      6.33 o
  -3   0   1      560.24      588.76     12.82 o
  -1   0   1     7807.04     8477.23     56.72 o
   1   0   1    13000.24    13750.92     67.91 o
   3   0   1     5511.51     6177.51     42.23 o
   5   0   1        0.82        1.65     12.23 o
   7   0   1      425.73      436.91     25.96 o
   9   0   1       21.10       22.42     14.24 o
 -10   1   1       39.61       58.86     14.61 o
  -9   1   1       30.46       24.07     12.13 o
  -8   1   1       20.02       10.51      8.63 o
  -7   1   1      156.10      150.42      9.98 o
  -6   1   1       41.63       44.72      6.10 o
  -5   1   1      418.01      469.13     10.85 o
  -4   1   1       60.00       37.35      4.96 o
  -3   1   1      519.55      517.05      8.70 o
  -2   1   1      161.36      144.21      4.79 o
  -1   1   1      934.50     1060.40      9.48 o
   0   1   1      300.52      324.36      5.30 o
   1   1   1      857.47      907.98      9.40 o
   2   1   1        1.62        4.51      3.37 o
   3   1   1       28.67       31.57      3.93 o
   4   1   1       31.05       19.37      4.36 o
   5   1   1      653.03      682.97     12.53 o
   6   1   1      124.99      105.67      7.59 o
   7   1   1        3.11        3.75      6.67 o
   8   1   1       42.67       37.30      9.86 o
   9   1   1       53.86       58.06     13.94 o
  10   1   1        6.49       -8.41     13.14 o
 -10   2   1        3.61       20.71     35.33 o
  -9   2   1        3.60       -1.11     10.66 o
  -8   2   1      103.71      109.26     11.58 o
  -7   2   1       16.24       28.71      8.78 o
  -6   2   1       95.08       90.46      6.91 o
  -5   2   1        0.05        1.24      4.12 o
  -4   2   1      666.83      682.42     11.69 o
  -3   2   1      236.76      199.94      6.13 o
  -2   2   1      978.54      983.19     10.78 o
  -1   2   1     9379.76    10680.73     37.82 o
   0   2   1      907.49      979.36     10.34 o
   1   2   1       65.76       48.22      3.92 o
   2   2   1      330.33      297.77      6.70 o
   3   2   1       28.24       43.12      4.33 o
   4   2   1      348.49      370.89      9.12 o
   5   2   1      131.06      151.99      7.13 o
   6   2   1      362.78      359.08     12.87 o
   7   2   1       14.91        5.40      6.96 o
   8   2   1       13.40       14.05     11.96 o
   9   2   1        0.04      -11.11     11.79 o
  -9   3   1        9.14        6.07     18.47 o
  -8   3   1        0.03        2.29     17.45 o
  -7   3   1      324.41      358.16     16.57 o
  -6   3   1        1.20        7.51      7.87 o
  -5   3   1      236.39      239.11     10.52 o
  -4   3   1      152.97      143.98      6.69 o
  -3   3   1        3.39        1.09      3.32 o
  -2   3   1      372.02      365.84      8.02 o
  -1   3   1       47.33       38.71      4.03 o
   0   3   1      134.39      150.38      5.67 o
   1   3   1      251.23      225.82      6.70 o
   2   3   1       14.31        8.61      4.30 o
   3   3   1       89.13       90.22      5.50 o
   4   3   1        1.23        3.12      4.17 o
   5   3   1       28.20       20.33      6.03 o
   6   3   1       18.39       16.39      7.71 o
   7   3   1      491.28      470.21     21.99 o
   8   3   1        1.51       -7.13      7.91 o
   9   3   1       19.08       47.41     13.29 o
  -9   4   1        1.29      -22.67     15.36 o
  -8   4   1       12.12       14.01     11.81 o
  -7   4   1        2.04       -2.63      9.35 o
  -6   4   1      515.47      498.58     18.69 o
  -5   4   1      245.15      236.01     11.27 o
  -4   4   1        0.04        2.22      5.46 o
  -3   4   1       13.33       12.43      4.10 o
  -2   4   1        0.89        0.39      3.78 o
  -1   4   1     2218.43     2329.59     22.07 o
   0   4   1     1450.07     1396.53     17.04 o
   1   4   1      476.56      447.89     10.27 o
   2   4   1      683.60      635.09     13.53 o
   3   4   1      306.50      290.27      9.11 o
   4   4   1        0.03        1.42      4.64 o
   5   4   1      162.42      175.92     12.06 o
   6   4   1      185.22      155.82     12.49 o
   7   4   1        3.82       10.87      8.50 o
   8   4   1        3.43        2.95     10.27 o
   9   4   1       10.42       -8.76     15.25 o
  -8   5   1        7.17       -1.04     10.61 o
  -7   5   1       58.82       33.69     11.79 o
  -6   5   1       40.28       24.49     10.54 o
  -5   5   1       12.12       25.84      8.23 o
  -4   5   1      229.83      219.95     10.98 o
  -3   5   1       19.43       18.54      5.87 o
  -2   5   1      356.86      344.72     10.27 o
  -1   5   1       79.13       73.33      6.01 o
   0   5   1        1.15        0.07      4.37 o
   1   5   1       94.89      116.67      7.02 o
   2   5   1      375.70      376.99     10.85 o
   3   5   1       94.61       89.76      6.76 o
   4   5   1      483.60      473.44     19.81 o
   5   5   1       46.25       48.38      9.84 o
   6   5   1      174.72      203.66     14.71 o
   7   5   1       19.00       22.99     11.39 o
   8   5   1        3.66       -6.52     19.42 o
  -7   6   1        9.97        8.76     17.83 o
  -6   6   1        9.20       24.87     11.29 o
  -5   6   1       16.03       15.13     10.16 o
  -4   6   1       17.80       34.92      8.18 o
  -3   6   1      724.42      684.18     18.31 o
  -2   6   1       18.74       10.56      6.48 o
  -1   6   1       93.97       81.57      7.26 o
   0   6   1        2.00       11.82      5.89 o
   1   6   1      114.00      118.93      8.18 o
   2   6   1        6.79        6.21      6.60 o
   3   6   1      175.29      173.93     10.67 o
   4   6   1        6.46       13.44      8.23 o
   5   6   1      154.55      137.80     12.40 o
   6   6   1        0.03       -8.09      9.46 o
   7   6   1       29.79       20.41     11.64 o
  -6   7   1        5.22        9.99     18.74 o
  -5   7   1       79.40      103.01     15.30 o
  -4   7   1       66.79       60.33     13.41 o
  -3   7   1        3.01       -4.76      7.47 o
  -2   7   1      137.88      145.19     11.45 o
  -1   7   1       15.81       25.19      7.36 o
   0   7   1        3.23        3.44      6.52 o
   1   7   1      113.03      112.10      9.78 o
   2   7   1       51.62       71.88      9.01 o
   3   7   1        2.39       10.94      9.34 o
   4   7   1       21.97       22.88      9.53 o
   5   7   1        9.47        2.48     13.01 o
   6   7   1       78.66       60.05     14.32 o
  -4   8   1       25.66       32.13     11.16 o
  -3   8   1       12.56       18.75     11.52 o
  -2   8   1        6.15       17.05      9.02 o
  -1   8   1        6.12       13.37      8.88 o
   0   8   1       47.63       67.43     10.08 o
   1   8   1        8.43       11.62      8.25 o
   2   8   1       78.37       89.81     12.12 o
   3   8   1       30.17       52.35     12.37 o
   4   8   1       38.72       57.78     13.09 o
  -1   9   1        0.06      -10.44     11.76 o
   0   9   1        6.87       15.46     10.68 o
   1   9   1       11.19       24.69     11.11 o
 -10   0   2       14.69       36.26     23.92 o
  -8   0   2       21.67       14.63     12.74 o
  -6   0   2      952.60      924.74     22.39 o
  -4   0   2      287.79      299.73     11.26 o
  -2   0   2      215.47      241.88      8.74 o
   0   0   2      447.20      374.23      9.29 o
   2   0   2     3415.86     3584.18     40.08 o
   4   0   2      446.01      562.93     14.60 o
   6   0   2      668.95      670.61     19.82 o
   8   0   2      202.85      177.89     20.22 o
  10   0   2        0.00       -1.56     22.71 o
 -10   1   2        3.33        4.85     21.63 o
  -9   1   2        8.34        6.96     11.09 o
  -8   1   2        2.59       -0.58      8.01 o
  -7   1   2      425.39      391.57     12.25 o
  -6   1   2        8.83        6.35      5.61 o
  -5   1   2       23.76       23.34      4.60 o
  -4   1   2        0.84       -1.16      4.02 o
  -3   1   2      129.88      130.64      5.25 o
  -2   1   2      323.01      310.96      5.98 o
  -1   1   2     4409.43     4830.95     25.90 o
   0   1   2      312.40      358.68      4.79 o
   1   1   2     1951.97     2224.64     15.83 o
   2   1   2       90.64       97.81      5.74 o
   3   1   2      999.76      987.29     11.63 o
   4   1   2      355.60      388.48      8.91 o
   5   1   2      301.92      318.27      9.09 o
   6   1   2      217.11      241.17     10.84 o
   7   1   2      462.89      426.74     21.36 o
   8   1   2        0.04       -1.53      8.99 o
   9   1   2        5.80       16.09     12.49 o
  10   1   2       29.61       26.60     14.21 o
 -10   2   2        0.73       14.69     21.06 o
  -9   2   2       30.30        9.13     13.96 o
  -8   2   2        3.28        8.69      8.67 o
  -7   2   2        0.68        7.57      8.56 o
  -6   2   2       38.90       39.25      5.72 o
  -5   2   2      279.92      308.14     13.33 o
  -4   2   2       21.77       17.54      4.14 o
  -3   2   2     1815.58     1851.17     16.11 o
  -2   2   2      372.69      396.46      6.73 o
  -1   2   2    16492.33    17790.69     53.23 o
   0   2   2    31286.12    33855.27    181.04 o
   1   2   2        0.34        0.80      2.95 o
   2   2   2      353.20      358.07      7.24 o
   3   2   2        3.74        0.05      3.65 o
   4   2   2      587.89      636.55     11.39 o
   5   2   2      374.86      393.32     12.38 o
   6   2   2      169.10      171.65     11.43 o
   7   2   2       22.92       19.32     10.90 o
   8   2   2        3.82       11.20     11.85 o
   9   2   2       16.19        0.16     12.38 o
  -9   3   2        0.36        1.41     11.04 o
  -8   3   2       59.83       71.41     25.75 o
  -7   3   2       57.20       47.92      8.94 o
  -6   3   2      533.92      503.86     15.01 o
  -5   3   2      274.98      280.66     11.24 o
  -4   3   2     1312.48     1370.29     16.58 o
  -3   3   2       47.09       52.63      4.54 o
  -2   3   2      703.30      735.62     11.18 o
  -1   3   2     2078.04     2204.05     18.27 o
   0   3   2      341.61      312.20      7.44 o
   1   3   2      194.59      183.76      6.32 o
   2   3   2       18.57       12.75      3.88 o
   3   3   2      282.27      304.99      8.37 o
   4   3   2     1337.32     1308.46     17.11 o
   5   3   2        0.00       -2.58      5.76 o
   6   3   2        0.03       -2.80      6.67 o
   7   3   2       38.99       35.13      9.79 o
   8   3   2        2.75        4.73      8.92 o
   9   3   2        2.14        1.20     13.31 o
  -9   4   2       20.20       10.73     12.60 o
  -8   4   2       34.23       22.54     10.98 o
  -7   4   2       22.24       11.52     10.24 o
  -6   4   2        3.41       15.70      8.22 o
  -5   4   2      356.78      337.08     14.44 o
  -4   4   2      123.95      117.12      8.05 o
  -3   4   2      280.14      241.21      8.83 o
  -2   4   2      696.02      708.89     12.25 o
  -1   4   2        7.73       10.75      3.94 o
   0   4   2      119.07      131.08      7.47 o
   1   4   2       60.68       67.15      5.40 o
   2   4   2      553.07      512.90     11.06 o
   3   4   2     1211.18     1194.52     17.34 o
   4   4   2      163.06      141.49      8.75 o
   5   4   2      135.40      125.31     11.04 o
   6   4   2       15.96       19.77      8.66 o
   7   4   2        8.14       -6.73      9.36 o
   8   4   2        4.06      -10.79      9.34 o
   9   4   2        2.06        6.81     24.63 o
  -8   5   2        4.48        0.70     15.01 o
  -7   5   2        0.15        0.23      9.94 o
  -6   5   2      155.51      156.21     15.18 o
  -5   5   2        1.58      -12.02      8.99 o
  -4   5   2       53.69       56.32      6.85 o
  -3   5   2      122.14      125.74      9.53 o
  -2   5   2        3.60        0.80      4.87 o
  -1   5   2      453.72      427.22     11.28 o
   0   5   2       17.95       14.53      4.71 o
   1   5   2       32.92       30.62      5.37 o
   2   5   2       15.48       17.52      4.84 o
   3   5   2        2.29       -0.07      4.50 o
   4   5   2        2.91       -3.70     10.55 o
   5   5   2        7.30        5.74     10.76 o
   6   5   2       34.02       39.77     10.01 o
   7   5   2        1.79        7.37      9.79 o
   8   5   2        7.06       25.06     13.23 o
  -7   6   2       24.87       46.24     12.88 o
  -6   6   2        0.12       32.45     11.67 o
  -5   6   2       23.16       32.71     10.63 o
  -4   6   2        8.90       11.99      8.26 o
  -3   6   2       11.67       19.27      6.71 o
  -2   6   2      241.65      233.95     11.58 o
  -1   6   2      103.77      108.86      8.73 o
   0   6   2       84.87       81.76      6.82 o
   1   6   2        0.22        2.54      5.61 o
   2   6   2      131.23      138.19      8.76 o
   3   6   2        6.40        5.65      7.18 o
   4   6   2        2.64        0.62     10.53 o
   5   6   2        0.00        1.59      8.80 o
   6   6   2        0.18       -1.75      8.59 o
   7   6   2        4.94       19.33     12.14 o
  -6   7   2       10.55       -7.14      9.80 o
  -5   7   2        3.55       10.38      9.82 o
  -4   7   2       61.43       57.24     10.23 o
  -3   7   2       72.87       73.56     10.52 o
  -2   7   2        2.06       11.93      9.10 o
  -1   7   2       83.60       71.18      8.42 o
   0   7   2        1.38       -2.04      7.28 o
   1   7   2       19.19       13.36      6.75 o
   2   7   2        0.04        4.63      7.59 o
   3   7   2       12.31       11.88      8.30 o
   4   7   2        1.30       -4.97     13.20 o
   5   7   2       11.56       25.05     12.55 o
   6   7   2        0.67       -2.14     11.24 o
  -4   8   2       51.58       61.59     13.14 o
  -3   8   2       38.46       46.62     12.40 o
  -2   8   2        2.20        9.22      8.90 o
  -1   8   2        6.72       19.64      9.07 o
   0   8   2       24.04       18.76      8.42 o
   1   8   2        2.07       10.62      7.41 o
   2   8   2        0.32        8.30     11.24 o
   3   8   2       22.41       21.23      9.71 o
   4   8   2        0.01        5.57     12.97 o
  -1   9   2       11.12        3.71     10.28 o
   0   9   2       33.16       54.29     12.54 o
   1   9   2       16.18       24.28     11.02 o
  -9   0   3        0.19      -28.95     17.16 o
  -7   0   3       14.18       18.24      8.26 o
  -5   0   3      197.03      273.04     16.37 o
  -3   0   3     5659.77     6009.72     40.62 o
  -1   0   3      847.47      838.35      9.33 o
   1   0   3      105.45      108.95     10.63 o
   3   0   3     1840.17     1865.07     22.03 o
   5   0   3     1107.31     1057.53     21.75 o
   7   0   3       34.09       19.22     14.58 o
   9   0   3       45.28       15.08     15.88 o
 -10   1   3       27.42       -9.98     20.73 o
  -9   1   3        2.60       -9.21     10.24 o
  -8   1   3       14.99       20.97      8.19 o
  -7   1   3      237.03      266.47     10.94 o
  -6   1   3      133.89      139.05      7.72 o
  -5   1   3      264.39      263.94      8.50 o
  -4   1   3      103.67       83.07      5.51 o
  -3   1   3      192.19      179.08      5.59 o
  -2   1   3     1401.31     1536.31     11.27 o
  -1   1   3       17.22       21.99      4.68 o
   0   1   3     5555.72     6272.82     34.23 o
   1   1   3      264.55      249.09      6.57 o
   2   1   3       20.11       16.72      4.22 o
   3   1   3      378.25      391.61      7.47 o
   4   1   3      442.47      505.31      9.76 o
   5   1   3       26.09       19.46      4.55 o
   6   1   3      348.87      329.13     12.36 o
   7   1   3       30.27       43.01     10.04 o
   8   1   3       14.17       29.79     10.23 o
   9   1   3       10.78       31.23     13.27 o
 -10   2   3        2.46       23.94     31.03 o
  -9   2   3        4.30        9.23     10.69 o
  -8   2   3      218.39      224.10     16.71 o
  -7   2   3       36.44       36.09      7.73 o
  -6   2   3      410.71      409.33     13.95 o
  -5   2   3       80.86       81.19      5.80 o
  -4   2   3       92.96      100.48      5.37 o
  -3   2   3      462.91      437.33      7.72 o
  -2   2   3        1.53       10.21      3.63 o
  -1   2   3     5949.23     6567.31     35.17 o
   0   2   3    18858.56    20245.99     59.01 o
   1   2   3      240.23      231.08      5.92 o
   2   2   3     1323.33     1322.72     16.31 o
   3   2   3      266.27      236.32      6.92 o
   4   2   3       60.95       54.28      4.86 o
   5   2   3        7.56       11.17      5.27 o
   6   2   3       72.01       75.77      8.41 o
   7   2   3       77.75       86.08      9.09 o
   8   2   3        6.98       -8.22     15.25 o
   9   2   3       11.56        0.76     12.96 o
  -9   3   3       61.56       86.34     14.07 o
  -8   3   3       48.87       61.91     13.64 o
  -7   3   3      241.76      253.84     17.34 o
  -6   3   3      236.01      232.96     11.22 o
  -5   3   3        8.63        4.62      5.62 o
  -4   3   3       86.75       93.46      5.28 o
  -3   3   3      225.44      230.90      6.44 o
  -2   3   3     1989.97     1980.20     17.00 o
  -1   3   3      111.64      110.14      5.06 o
   0   3   3      201.26      193.97      6.40 o
   1   3   3     1077.34     1087.52     13.66 o
   2   3   3      294.33      310.81      8.09 o
   3   3   3       71.90       62.68      5.12 o
   4   3   3      240.25      263.64     10.37 o
   5   3   3       44.14       41.82      7.14 o
   6   3   3       36.43       39.13      7.68 o
   7   3   3       35.36       38.24      9.88 o
   8   3   3        0.21        3.76     11.14 o
   9   3   3       67.76       74.69     14.89 o
  -9   4   3        4.56        7.46     13.18 o
  -8   4   3       11.90       22.52     15.23 o
  -7   4   3      129.62      135.64     14.58 o
  -6   4   3       21.79       17.33      9.82 o
  -5   4   3       91.02       86.59      8.35 o
  -4   4   3      172.35      167.61      9.14 o
  -3   4   3      461.61      493.93     12.79 o
  -2   4   3      367.96      387.03      9.24 o
  -1   4   3     1248.27     1295.60     16.36 o
   0   4   3        0.38        4.28      3.98 o
   1   4   3        9.65       -0.08      3.84 o
   2   4   3      158.89      138.16      7.65 o
   3   4   3      622.79      682.81     13.31 o
   4   4   3       82.89       89.26      7.84 o
   5   4   3       60.03       74.87      8.38 o
   6   4   3       35.83       29.67      9.21 o
   7   4   3       58.92       51.30     12.40 o
   8   4   3       28.57       35.41     10.79 o
  -8   5   3       14.21       10.18     14.45 o
  -7   5   3       28.89       26.39     11.08 o
  -6   5   3       27.63        2.49     10.46 o
  -5   5   3       10.50       -0.75      6.81 o
  -4   5   3      196.63      178.62     10.27 o
  -3   5   3       91.22       77.62      7.42 o
  -2   5   3        3.94        2.81      5.18 o
  -1   5   3        5.03        1.42      4.17 o
   0   5   3      137.57      134.78      6.85 o
   1   5   3        1.02        4.37      4.69 o
   2   5   3      273.69      264.46      9.63 o
   3   5   3      109.94      113.23      8.65 o
   4   5   3       21.73       26.96      9.21 o
   5   5   3       18.58       19.50      8.55 o
   6   5   3      337.16      405.33     18.72 o
   7   5   3       53.72       41.08     10.77 o
   8   5   3        2.48       -2.76     11.60 o
  -7   6   3       11.90        5.96     11.78 o
  -6   6   3        9.95        3.56     10.79 o
  -5   6   3        5.29      -11.44      9.11 o
  -4   6   3        9.05       -5.73      7.98 o
  -3   6   3       87.77       86.14     10.36 o
  -2   6   3       58.02       68.50      9.27 o
  -1   6   3      617.32      570.85     17.84 o
   0   6   3       18.52       20.23      6.03 o
   1   6   3       29.95       29.81      6.26 o
   2   6   3       40.90       44.83      6.06 o
   3   6   3      226.25      206.48     13.61 o
   4   6   3        5.66       10.66      8.75 o
   5   6   3      368.62      378.68     18.38 o
   6   6   3        1.49        1.92      8.80 o
   7   6   3       28.38       28.59     13.61 o
  -6   7   3        0.01      -18.94     10.59 o
  -5   7   3       87.17       83.21     17.35 o
  -4   7   3       10.61       12.66     14.05 o
  -3   7   3        1.78       -4.11      7.84 o
  -2   7   3       27.56       28.88      9.07 o
  -1   7   3        0.02       -0.51      6.47 o
   0   7   3       24.02       22.17      8.95 o
   1   7   3       37.55       36.62      7.19 o
   2   7   3        8.61       10.94      7.31 o
   3   7   3       62.28       69.28     11.06 o
   4   7   3      108.38       97.50     12.45 o
   5   7   3        0.54       -3.47      8.66 o
   6   7   3       53.48       47.05     23.14 o
  -4   8   3        7.88      -17.75      8.87 o
  -3   8   3       39.96       39.21     11.06 o
  -2   8   3       11.24        1.82      8.28 o
  -1   8   3        6.39       14.69      8.67 o
   0   8   3       17.28       18.93      8.84 o
   1   8   3       45.64       51.02     11.59 o
   2   8   3       97.04       82.96     13.20 o
   3   8   3        0.14       -3.64      9.66 o
   4   8   3        3.52       -1.22     11.58 o
  -1   9   3       17.09       18.98     11.02 o
   0   9   3        0.32       -3.19      9.59 o
  -8   0   4        1.81        5.49      9.16 o
  -6   0   4      197.61      179.22     11.53 o
  -4   0   4     3406.16     3703.83     35.99 o
  -2   0   4     2004.75     2247.49     20.32 o
   0   0   4     2704.21     2877.50     20.62 o
   2   0   4      907.75      816.08     15.45 o
   4   0   4      177.58      211.34      9.87 o
   6   0   4      298.84      279.24     36.63 o
   8   0   4      228.56      235.17     22.61 o
 -10   1   4       24.81       60.32     24.37 o
  -9   1   4        2.52       -9.63      9.28 o
  -8   1   4        9.45       24.84      7.66 o
  -7   1   4      484.82      473.09     14.74 o
  -6   1   4        3.00        5.67      5.16 o
  -5   1   4       29.46       26.86      4.64 o
  -4   1   4     1560.21     1672.67     16.89 o
  -3   1   4      129.42      142.90      5.11 o
  -2   1   4     1861.42     1867.08     12.20 o
  -1   1   4     5568.55     6167.30     27.32 o
   0   1   4     4131.16     4492.68     33.81 o
   1   1   4      111.49      115.09      5.68 o
   2   1   4      124.93      123.03      6.00 o
   3   1   4      209.54      189.28      7.53 o
   4   1   4      481.63      474.65      9.13 o
   5   1   4      124.15      138.21      8.36 o
   6   1   4      134.48      132.74     10.54 o
   7   1   4      566.81      488.48     19.58 o
   8   1   4       23.75       16.20     10.04 o
   9   1   4       33.44       44.39     11.32 o
 -10   2   4        0.45      -26.82     16.76 o
  -9   2   4       16.83        4.40     10.19 o
  -8   2   4      147.04      148.90     14.79 o
  -7   2   4       49.43       44.74      7.75 o
  -6   2   4      365.15      367.25     12.45 o
  -5   2   4      162.63      144.13      8.52 o
  -4   2   4       12.93       11.14      4.12 o
  -3   2   4       68.68       69.96      5.60 o
  -2   2   4     1187.05     1215.99     13.58 o
  -1   2   4     2015.73     2056.70     14.16 o
   0   2   4     2980.49     2978.06     18.95 o
   1   2   4       55.89       40.38      3.87 o
   2   2   4       38.53       31.33      5.04 o
   3   2   4     1431.43     1391.72     19.26 o
   4   2   4     1448.26     1511.05     21.27 o
   5   2   4      141.70      141.19      8.88 o
   6   2   4      772.49      715.27     18.10 o
   7   2   4       88.50      105.95     11.77 o
   8   2   4        6.58        7.03      9.52 o
   9   2   4       14.77       24.16     13.13 o
  -9   3   4        8.63      -14.17     10.61 o
  -8   3   4       18.05       19.09     10.11 o
  -7   3   4      198.67      200.39     15.58 o
  -6   3   4      268.30      247.84     13.33 o
  -5   3   4       50.50       53.83      6.74 o
  -4   3   4      178.51      169.51      7.52 o
  -3   3   4      294.31      321.49     13.94 o
  -2   3   4     1769.37     1870.26     15.61 o
  -1   3   4       59.68       59.47      4.29 o
   0   3   4       60.41       49.86      4.40 o
   1   3   4        1.15        0.47      3.51 o
   2   3   4        4.13        5.39      3.63 o
   3   3   4      751.44      740.80     12.17 o
   4   3   4       21.81       24.60      6.17 o
   5   3   4       25.29       27.38      6.68 o
   6   3   4      218.01      227.94     12.00 o
   7   3   4       10.98       22.50      9.35 o
   8   3   4       28.11       21.60     12.84 o
   9   3   4       15.00       28.63     13.72 o
  -9   4   4       14.76       13.62     11.10 o
  -8   4   4       20.75       25.99     12.87 o
  -7   4   4        1.15        2.62     10.00 o
  -6   4   4       13.76       22.82      9.02 o
  -5   4   4      242.34      237.97     13.05 o
  -4   4   4       45.05       44.27      6.99 o
  -3   4   4      918.74      882.76     16.49 o
  -2   4   4        0.83        4.60      3.70 o
  -1   4   4     5410.21     5576.98     35.05 o
   0   4   4      938.21     1034.18     15.07 o
   1   4   4       10.63        9.16      3.73 o
   2   4   4      242.67      245.75      8.52 o
   3   4   4       27.41       25.88      5.58 o
   4   4   4        0.32        7.33      6.76 o
   5   4   4      116.40      128.37      9.80 o
   6   4   4       14.96       23.10     12.99 o
   7   4   4       19.22        3.00      9.81 o
   8   4   4        3.33       -4.65     12.52 o
  -8   5   4       26.66       16.78     11.72 o
  -7   5   4       99.41      106.00     15.15 o
  -6   5   4      117.59      137.82     14.67 o
  -5   5   4      120.76      120.77     12.57 o
  -4   5   4      124.74      140.70     11.28 o
  -3   5   4        0.03       -0.15      5.37 o
  -2   5   4      673.19      732.70     16.41 o
  -1   5   4      118.67      135.03      7.19 o
   0   5   4       76.17       61.73      8.31 o
   1   5   4       79.94       67.37      6.11 o
   2   5   4      109.74      113.52      7.19 o
   3   5   4      154.18      150.10     13.93 o
   4   5   4       37.23       36.61      7.56 o
   5   5   4        8.08        4.07      7.90 o
   6   5   4        0.49       -2.94      9.72 o
   7   5   4        2.90       17.84      9.54 o
   8   5   4        0.28        1.18     10.25 o
  -7   6   4        2.80        6.41     11.97 o
  -6   6   4      179.83      196.06     20.04 o
  -5   6   4       86.59      102.12     13.26 o
  -4   6   4      113.28      126.28     11.77 o
  -3   6   4        2.10        4.51      8.19 o
  -2   6   4      255.91      257.21     11.93 o
  -1   6   4      101.13       88.76      8.50 o
   0   6   4      228.29      210.09      9.80 o
   1   6   4        7.10       -0.48      5.87 o
   2   6   4      306.44      296.22     12.85 o
   3   6   4      106.97      104.63     11.30 o
   4   6   4       50.73       38.13     16.05 o
   5   6   4        1.99       10.38      9.33 o
   6   6   4       19.40       27.19     10.33 o
   7   6   4        4.91       -0.98      9.64 o
  -6   7   4        0.03       -5.06     11.05 o
  -5   7   4      175.94      196.35     17.71 o
  -4   7   4      283.84      298.34     16.74 o
  -3   7   4       63.70       50.17     10.17 o
  -2   7   4       69.24       65.90     10.13 o
  -1   7   4       14.70        7.98      7.91 o
   0   7   4       51.81       60.90      7.52 o
   1   7   4        1.23        3.01      6.33 o
   2   7   4       19.62       20.41     16.48 o
   3   7   4        2.28       -8.03      7.92 o
   4   7   4       18.41       34.45     12.10 o
   5   7   4        1.61        3.03      9.73 o
   6   7   4       14.16        9.98     14.89 o
  -4   8   4        0.28       -9.03     15.36 o
  -3   8   4       75.60       79.51     11.80 o
  -2   8   4        1.22       -0.42      8.04 o
  -1   8   4       10.06       10.47      8.46 o
   0   8   4       13.74       13.00     10.40 o
   1   8   4       18.91        8.83     10.13 o
   2   8   4        0.03        2.83     10.33 o
   3   8   4       58.17       59.18     11.87 o
   4   8   4       11.38        7.00     10.26 o
  -9   0   5      188.36      125.53     26.49 o
  -7   0   5      164.79      150.10     12.84 o
  -5   0   5       19.70       27.16      6.86 o
  -3   0   5     1695.32     1713.35     22.50 o
  -1   0   5      579.47      488.09      9.48 o
   1   0   5      882.11      818.00     12.85 o
   3   0   5        0.19        6.05      4.68 o
   5   0   5     1320.40     1223.75     34.04 o
   7   0   5       67.37       74.90     16.47 o
   9   0   5        0.00      -13.93     13.85 o
 -10   1   5       23.38       23.82     22.26 o
  -9   1   5        0.02       -0.94      9.83 o
  -8   1   5       68.29       72.96      9.76 o
  -7   1   5      216.93      209.38     10.92 o
  -6   1   5        2.50        0.33      4.72 o
  -5   1   5       27.64       39.45      4.94 o
  -4   1   5      374.23      367.10     10.84 o
  -3   1   5     1839.88     1889.50     15.74 o
  -2   1   5       32.03       28.98      3.72 o
  -1   1   5     5408.33     5890.77     27.86 o
   0   1   5      636.41      698.01      9.43 o
   1   1   5        5.63        7.23      3.05 o
   2   1   5       15.90       40.51      4.76 o
   3   1   5      288.64      335.95     10.47 o
   4   1   5      558.63      545.27     15.04 o
   5   1   5       53.63       53.46      9.24 o
   6   1   5       21.32       53.21      9.83 o
   7   1   5       29.43       43.58     11.04 o
   8   1   5        6.60       10.45      9.77 o
   9   1   5        0.59      -16.84     10.05 o
 -10   2   5        0.09      -24.32     12.65 o
  -9   2   5        5.89        3.62      9.52 o
  -8   2   5        0.19       -1.45     10.02 o
  -7   2   5       64.07       63.03      8.94 o
  -6   2   5      162.09      165.39      9.47 o
  -5   2   5      297.44      291.70     10.33 o
  -4   2   5      406.37      402.83      8.17 o
  -3   2   5      670.42      628.77     11.15 o
  -2   2   5       94.27      105.08      4.80 o
  -1   2   5      128.18      136.49      4.52 o
   0   2   5     2261.24     2307.67     17.80 o
   1   2   5      184.34      199.89      7.23 o
   2   2   5      881.87      848.75     14.08 o
   3   2   5     1401.83     1490.11     20.00 o
   4   2   5       27.78       24.52      5.51 o
   5   2   5        1.39       -5.22      9.66 o
   6   2   5       60.51       52.79      8.00 o
   7   2   5       14.31       11.15      8.81 o
   8   2   5       21.96       37.83     10.79 o
   9   2   5        6.59        8.82     16.52 o
  -9   3   5       27.94       18.53     11.75 o
  -8   3   5       90.31       86.30     12.13 o
  -7   3   5       43.04       57.54      9.50 o
  -6   3   5       14.94       13.45     10.05 o
  -5   3   5      354.19      372.84     12.26 o
  -4   3   5        2.70        2.74      4.86 o
  -3   3   5      178.09      180.00      8.36 o
  -2   3   5      132.89      119.51      7.72 o
  -1   3   5       57.82       69.82      4.61 o
   0   3   5      756.05      815.09     11.97 o
   1   3   5     1088.87     1181.36     14.78 o
   2   3   5      527.48      589.85     10.85 o
   3   3   5      483.99      455.54     12.48 o
   4   3   5       16.63       17.99      5.67 o
   5   3   5       16.85        7.51      6.90 o
   6   3   5       35.73       38.75      8.20 o
   7   3   5       22.70       13.54      9.35 o
   8   3   5       36.26       46.91     13.67 o
   9   3   5       34.09       38.76     18.86 o
  -9   4   5       15.65       13.55     10.38 o
  -8   4   5       65.87       76.54     13.82 o
  -7   4   5       46.02       64.07     12.46 o
  -6   4   5       54.98       44.98      9.48 o
  -5   4   5        0.49       -3.24      6.39 o
  -4   4   5        8.31        9.19      6.41 o
  -3   4   5      131.31      132.78      7.59 o
  -2   4   5      468.38      424.81      9.21 o
  -1   4   5     2521.33     2500.61     30.86 o
   0   4   5      883.93      830.93     13.58 o
   1   4   5        8.80        3.11      3.97 o
   2   4   5     1342.29     1387.55     21.42 o
   3   4   5      443.14      453.31     13.66 o
   4   4   5       53.24       59.05      7.56 o
   5   4   5      151.27      155.99     10.43 o
   6   4   5       79.00       76.43     11.15 o
   7   4   5       29.37       32.14     10.93 o
   8   4   5       13.37        5.21     13.31 o
  -8   5   5       36.33       34.96     11.96 o
  -7   5   5       45.39       72.04     13.33 o
  -6   5   5        4.20       14.87      8.53 o
  -5   5   5      379.26      373.18     16.52 o
  -4   5   5      219.87      218.67     13.04 o
  -3   5   5        0.22       -2.09      6.93 o
  -2   5   5      181.35      152.55      8.25 o
  -1   5   5      536.42      546.11     12.79 o
   0   5   5        1.60        3.93      4.50 o
   1   5   5       14.77       15.83      5.09 o
   2   5   5       92.84       95.69      7.02 o
   3   5   5       45.56       36.72      7.53 o
   4   5   5      196.50      185.52     11.13 o
   5   5   5       64.63       67.38     14.72 o
   6   5   5      189.55      209.88     15.02 o
   7   5   5       36.16       20.31     10.17 o
  -7   6   5       17.89       26.91     18.65 o
  -6   6   5        0.03       -0.95     10.03 o
  -5   6   5      139.07      137.37     11.36 o
  -4   6   5       10.64        0.12      7.94 o
  -3   6   5       54.09       59.84     10.78 o
  -2   6   5      274.99      291.78     14.90 o
  -1   6   5       18.01       11.38      6.34 o
   0   6   5        3.86       -0.93      5.88 o
   1   6   5        6.69       -0.50      5.41 o
   2   6   5      180.75      163.81     14.99 o
   3   6   5       67.23       60.60      8.49 o
   4   6   5        0.04        0.38      8.42 o
   5   6   5      206.28      203.92     14.95 o
   6   6   5        8.13        4.71      9.31 o
   7   6   5       24.64       31.35     11.27 o
  -6   7   5        1.04        0.28     10.99 o
  -5   7   5        6.58       19.80      9.13 o
  -4   7   5      170.12      182.98     14.54 o
  -3   7   5       77.66       75.95     11.06 o
  -2   7   5       11.22       15.98      8.47 o
  -1   7   5       75.60       76.06      9.94 o
   0   7   5       38.25       38.60      8.05 o
   1   7   5       99.81      114.93      9.65 o
   2   7   5        7.33       10.41      9.08 o
   3   7   5        0.26      -14.45     18.93 o
   4   7   5       28.64       39.41     10.91 o
   5   7   5       16.53       19.45     10.26 o
  -4   8   5        4.12       -0.49     10.97 o
  -3   8   5       28.63       35.10     10.03 o
  -2   8   5       11.78       15.70      9.62 o
  -1   8   5       67.89       61.25     10.73 o
   0   8   5      107.94      112.37     15.68 o
   1   8   5       31.45       45.17     14.57 o
   2   8   5       28.32       45.40     11.37 o
   3   8   5       16.91       27.93     12.07 o
   4   8   5       13.69       17.24     17.09 o
  -8   0   6      779.43      706.80     29.18 o
  -6   0   6      482.95      471.51     19.05 o
  -4   0   6      265.72      284.90     11.00 o
  -2   0   6     2263.26     2338.76     21.67 o
   0   0   6     5669.37     5917.87     36.82 o
   2   0   6     4814.72     5013.40     35.94 o
   4   0   6      827.13      837.91     19.39 o
   6   0   6      287.74      269.57     21.77 o
   8   0   6        0.93        2.05     13.04 o
  -9   1   6        3.04        0.11     10.99 o
  -8   1   6        1.09       11.61      8.18 o
  -7   1   6      845.17      787.88     18.35 o
  -6   1   6       68.97       68.81      6.29 o
  -5   1   6      610.52      647.89     11.98 o
  -4   1   6      386.54      413.17      8.84 o
  -3   1   6       16.83       29.72      4.08 o
  -2   1   6     2397.11     2539.09     18.68 o
  -1   1   6      337.68      282.36      6.86 o
   0   1   6      782.81      785.55      9.44 o
   1   1   6       19.99       13.67      3.35 o
   2   1   6       18.43       30.68      4.87 o
   3   1   6     1322.49     1392.13     18.76 o
   4   1   6       20.32       29.67      5.71 o
   5   1   6       77.93       78.29      7.48 o
   6   1   6      584.48      559.72     20.04 o
   7   1   6        9.65       -1.59      9.70 o
   8   1   6       38.56       47.45     10.95 o
   9   1   6       47.13       77.00     12.95 o
 -10   2   6        3.70        6.17     13.39 o
  -9   2   6        3.33        5.00     10.88 o
  -8   2   6       19.28       25.02      8.74 o
  -7   2   6       16.89       21.42      8.15 o
  -6   2   6      638.42      631.57     18.32 o
  -5   2   6        7.47        4.02      5.34 o
  -4   2   6      447.36      421.35      7.75 o
  -3   2   6     2524.43     2696.17     21.59 o
  -2   2   6      284.10      305.88     15.56 o
  -1   2   6      505.70      438.37      7.15 o
   0   2   6     1102.72     1150.96     12.33 o
   1   2   6      164.85      172.17      5.66 o
   2   2   6      287.37      290.09      9.44 o
   3   2   6       78.43       60.59      6.27 o
   4   2   6      287.44      290.37     10.69 o
   5   2   6      122.19      110.21      8.72 o
   6   2   6      331.53      303.65     13.20 o
   7   2   6       66.02       61.64     11.52 o
   8   2   6       30.37       32.20     10.99 o
   9   2   6        1.03        9.30     13.22 o
  -9   3   6       24.37       37.62     11.95 o
  -8   3   6       75.53       70.76     12.38 o
  -7   3   6        2.81       -4.61      7.41 o
  -6   3   6      182.41      179.74     12.00 o
  -5   3   6        0.68        0.79      5.34 o
  -4   3   6      203.50      210.14      8.55 o
  -3   3   6      649.63      690.36     11.87 o
  -2   3   6     2835.51     3280.16     26.01 o
  -1   3   6      247.49      240.03      6.79 o
   0   3   6      365.12      317.19      7.99 o
   1   3   6        3.66        7.70      3.78 o
   2   3   6      163.56      185.25      6.90 o
   3   3   6       42.83       46.93      6.40 o
   4   3   6       46.42       51.58      8.96 o
   5   3   6       73.70       93.14      9.11 o
   6   3   6       63.36       83.72      9.76 o
   7   3   6      154.08      155.67     13.84 o
   8   3   6        2.32       -6.29     17.31 o
  -9   4   6       37.37       34.60     17.89 o
  -8   4   6        4.48       17.50     10.73 o
  -7   4   6       12.70       11.61      8.74 o
  -6   4   6      275.21      254.55     14.35 o
  -5   4   6       75.56       68.78      9.65 o
  -4   4   6        0.01        1.18      7.06 o
  -3   4   6       71.58       66.38      7.90 o
  -2   4   6       16.95        7.58      6.06 o
  -1   4   6     1194.03     1131.95     15.30 o
   0   4   6      291.60      275.62      8.64 o
   1   4   6        3.62       -1.38      4.10 o
   2   4   6       16.33       20.85      5.28 o
   3   4   6      257.12      253.78     11.16 o
   4   4   6       53.73       64.56      7.89 o
   5   4   6      374.06      345.69     17.55 o
   6   4   6        0.41        5.52      7.15 o
   7   4   6       39.11       45.00     11.24 o
   8   4   6       25.04       34.17     14.22 o
  -8   5   6        1.78       -4.26     12.82 o
  -7   5   6        8.24       11.44     12.20 o
  -6   5   6       42.40       32.99     10.48 o
  -5   5   6      473.01      475.41     18.88 o
  -4   5   6       16.36       16.79      8.04 o
  -3   5   6       35.27       21.20      9.78 o
  -2   5   6        0.07        3.40      6.24 o
  -1   5   6      130.85      107.27      7.68 o
   0   5   6        2.08       -6.02      5.27 o
   1   5   6       90.46       75.92      8.68 o
   2   5   6        7.44       13.36      6.51 o
   3   5   6        2.54       -6.97      5.81 o
   4   5   6       15.63       19.47      7.98 o
   5   5   6        4.31       11.33     10.13 o
   6   5   6       54.22       60.89     12.40 o
   7   5   6       56.78       56.32     13.05 o
  -7   6   6       13.07        1.66     10.54 o
  -6   6   6       10.77        9.66      9.66 o
  -5   6   6        1.60      -11.15      8.14 o
  -4   6   6       85.82       94.04     11.13 o
  -3   6   6       20.87       12.23      7.46 o
  -2   6   6      116.62      122.31     10.91 o
  -1   6   6      215.23      205.22     18.99 o
   0   6   6       66.64       59.18      7.34 o
   1   6   6       10.67       21.11      6.50 o
   2   6   6      195.34      210.96     11.88 o
   3   6   6       87.86       98.31      9.63 o
   4   6   6        1.60       -2.40      9.10 o
   5   6   6        2.30        6.86     10.85 o
   6   6   6       46.06       49.31     11.09 o
  -6   7   6        7.76       -1.57      9.79 o
  -5   7   6       29.41       23.47      9.75 o
  -4   7   6        3.12       -2.81      8.62 o
  -3   7   6        0.87       -9.62      7.58 o
  -2   7   6        8.44        5.67      7.67 o
  -1   7   6        9.18       11.75      8.78 o
   0   7   6       18.67       10.84      7.94 o
   1   7   6        6.18        5.22     11.21 o
   2   7   6        3.65       11.15      7.32 o
   3   7   6       46.37       48.39     11.23 o
   4   7   6        3.74      -11.89      8.52 o
   5   7   6        7.27       31.60     10.75 o
  -4   8   6        2.22        4.14      9.71 o
  -3   8   6       40.15       48.70     10.33 o
  -2   8   6       53.99       64.04     10.76 o
  -1   8   6      112.57      111.12     12.45 o
   0   8   6        5.12       17.55      9.61 o
   1   8   6       13.79       30.85     17.49 o
   2   8   6       43.37       70.42     15.64 o
   3   8   6        8.37        9.40     11.71 o
  -9   0   7        7.51        3.71     15.88 o
  -7   0   7       17.71       16.54      8.28 o
  -5   0   7       34.88       44.81      7.03 o
  -3   0   7      104.02       90.53      6.54 o
  -1   0   7     1851.42     1822.78     19.71 o
   1   0   7      104.60      111.95     10.22 o
   3   0   7     2207.68     2532.53     27.60 o
   5   0   7      342.67      310.68     20.57 o
   7   0   7      111.71      162.03     19.52 o
   9   0   7        2.72       -6.08     14.16 o
 -10   1   7       17.84       26.97     20.04 o
  -9   1   7        1.48       27.04     12.71 o
  -8   1   7        0.40       -5.94      7.86 o
  -7   1   7        2.51        8.29      7.27 o
  -6   1   7       28.16       36.30      6.04 o
  -5   1   7      102.44       98.15      6.34 o
  -4   1   7     1008.91      997.69     18.88 o
  -3   1   7      243.13      227.83      8.84 o
  -2   1   7      103.37      125.47      5.43 o
  -1   1   7      150.41      144.67      4.74 o
   0   1   7       53.73       38.63      3.87 o
   1   1   7     2967.00     3213.72     23.91 o
   2   1   7      443.22      462.90     10.60 o
   3   1   7        0.92       -2.89      4.83 o
   4   1   7      572.84      527.34     13.30 o
   5   1   7       86.06      101.76     10.19 o
   6   1   7       30.54       25.36      9.75 o
   7   1   7      334.67      319.76     17.26 o
   8   1   7       63.08       57.47     11.55 o
   9   1   7       12.86        5.15     14.11 o
 -10   2   7        0.39       -3.05     15.67 o
  -9   2   7       78.31       74.60     13.06 o
  -8   2   7        2.65        2.86      7.75 o
  -7   2   7      106.30      128.88     14.83 o
  -6   2   7       57.38       47.37      8.01 o
  -5   2   7       21.72       20.39      6.17 o
  -4   2   7      361.48      318.60      9.08 o
  -3   2   7      837.35      842.01     16.93 o
  -2   2   7      149.82      136.90      6.58 o
  -1   2   7      642.96      680.45     10.58 o
   0   2   7      143.33      144.94      5.43 o
   1   2   7     2244.37     2550.04     19.52 o
   2   2   7     2690.34     2662.80     34.63 o
   3   2   7        0.01        3.82      4.92 o
   4   2   7      261.61      247.91     10.26 o
   5   2   7        5.74        5.37      6.27 o
   6   2   7        4.96       16.39      9.53 o
   7   2   7       67.50       47.81     11.76 o
   8   2   7       63.88       60.35     11.80 o
   9   2   7        6.24       18.64     20.89 o
  -9   3   7        5.35       29.75     11.64 o
  -8   3   7        0.31       -5.44      9.16 o
  -7   3   7      146.31      154.97     12.42 o
  -6   3   7      161.41      162.18     14.94 o
  -5   3   7       36.89       29.99      7.19 o
  -4   3   7        1.05        1.91      5.40 o
  -3   3   7      431.07      398.30      9.29 o
  -2   3   7      228.79      272.25      5.96 o
  -1   3   7     5922.02     6333.90     33.39 o
   0   3   7      386.41      406.28      9.10 o
   1   3   7      173.40      155.10      6.47 o
   2   3   7        9.63       14.47      3.98 o
   3   3   7      268.42      277.22     10.96 o
   4   3   7        0.21       -1.15      6.16 o
   5   3   7      336.21      339.98     13.92 o
   6   3   7      128.82      119.48     10.53 o
   7   3   7       15.05       24.64     10.42 o
   8   3   7        0.03       -9.92     13.14 o
  -9   4   7       14.31        8.97      9.95 o
  -8   4   7       53.42       63.84     13.07 o
  -7   4   7        3.88       -0.60      7.95 o
  -6   4   7       65.25       70.41     10.19 o
  -5   4   7      249.20      242.94     13.60 o
  -4   4   7      360.62      358.85     14.71 o
  -3   4   7       10.67        0.90      6.38 o
  -2   4   7       58.44       61.81      5.77 o
  -1   4   7      480.37      448.31     10.22 o
   0   4   7      695.68      646.01     12.52 o
   1   4   7        7.19        9.89      5.32 o
   2   4   7      116.82      108.39      8.07 o
   3   4   7       46.11       55.40      9.28 o
   4   4   7      135.90      131.82     10.13 o
   5   4   7      248.99      269.57     17.61 o
   6   4   7        3.25        5.76      7.20 o
   7   4   7        4.09       12.86     14.23 o
   8   4   7        0.10      -10.67     11.56 o
  -8   5   7       83.07       91.97     14.92 o
  -7   5   7        0.33      -18.60      9.30 o
  -6   5   7        4.98       -7.43      9.39 o
  -5   5   7      330.40      332.00     25.15 o
  -4   5   7      415.18      425.93     17.38 o
  -3   5   7       14.41       17.69      7.88 o
  -2   5   7      345.86      355.20     14.77 o
  -1   5   7       34.06       27.93      5.84 o
   0   5   7      353.36      384.51     11.47 o
   1   5   7        1.15        0.08      4.91 o
   2   5   7        1.69        9.63      6.61 o
   3   5   7       49.81       63.11      8.49 o
   4   5   7       97.08      105.50      9.94 o
   5   5   7        5.66       11.12      7.22 o
   6   5   7       10.86       14.53     11.14 o
   7   5   7        4.65       10.85     10.33 o
  -7   6   7       57.82       61.72     13.62 o
  -6   6   7       51.43       47.66     10.16 o
  -5   6   7       22.19       25.32     11.56 o
  -4   6   7        4.86       -3.92      7.83 o
  -3   6   7      131.75      148.54     12.33 o
  -2   6   7       18.04       11.23      8.18 o
  -1   6   7      911.47      906.87     24.05 o
   0   6   7        0.32        2.56      6.75 o
   1   6   7       65.24       77.37      8.48 o
   2   6   7        3.10       12.65      7.34 o
   3   6   7       71.10       87.37      9.49 o
   4   6   7        0.35       -0.49      8.84 o
   5   6   7       15.96       24.19      9.85 o
   6   6   7        4.38        6.25      9.62 o
  -6   7   7       28.18        4.52     10.90 o
  -5   7   7       66.18       60.39     11.64 o
  -4   7   7       34.96       15.83      9.54 o
  -3   7   7        6.67       11.53      9.10 o
  -2   7   7      116.33      131.19     12.54 o
  -1   7   7        2.43        3.65      7.77 o
   0   7   7       62.86       64.80     10.04 o
   1   7   7      125.41      130.17     13.75 o
   2   7   7       27.65       24.69      8.32 o
   3   7   7       24.87       17.69      8.56 o
   4   7   7        0.01        4.82     10.78 o
   5   7   7        1.48       -5.80      9.28 o
  -4   8   7        3.47       -4.06     12.09 o
  -3   8   7        2.99       11.54      9.50 o
  -2   8   7       33.49       25.55      9.51 o
  -1   8   7        0.23        3.84      8.48 o
   0   8   7      130.84      117.13     14.61 o
   1   8   7       29.49       18.27     11.66 o
   2   8   7      119.81      134.62     19.02 o
   3   8   7        4.13       31.54     12.94 o
  -8   0   8      100.60       84.21     21.91 o
  -6   0   8     1435.22     1501.67     28.09 o
  -4   0   8     2211.56     2317.92     28.71 o
  -2   0   8      487.01      476.45     11.21 o
   0   0   8     1540.66     1717.12     21.73 o
   2   0   8      304.26      396.65     11.66 o
   4   0   8      580.35      574.44     24.09 o
   6   0   8      666.13      588.23     29.81 o
   8   0   8       11.00       21.72     14.81 o
 -10   1   8       22.22       34.35     20.70 o
  -9   1   8        0.02      -14.37     33.51 o
  -8   1   8      314.51      307.05     19.56 o
  -7   1   8      606.76      575.25     22.64 o
  -6   1   8      167.28      164.33     12.57 o
  -5   1   8      802.20      809.93     13.27 o
  -4   1   8      117.51      110.08      5.44 o
  -3   1   8     1367.49     1494.04     13.24 o
  -2   1   8     4708.06     5223.15     31.09 o
  -1   1   8      351.84      353.10      7.18 o
   0   1   8      470.58      447.50      8.37 o
   1   1   8      140.99      114.85      5.23 o
   2   1   8       34.79       38.96      5.42 o
   3   1   8      855.35      858.80     15.81 o
   4   1   8      295.76      251.86     11.36 o
   5   1   8        4.64        1.88      7.85 o
   6   1   8      165.55      141.71     13.09 o
   7   1   8        2.09        9.99      9.18 o
   8   1   8        0.39        0.11     10.06 o
   9   1   8       21.42       17.90     10.95 o
 -10   2   8        0.97       -7.56     18.37 o
  -9   2   8      145.75      129.13     16.46 o
  -8   2   8       37.01       35.48      9.04 o
  -7   2   8      128.52      132.62     11.34 o
  -6   2   8       11.48       14.76      6.95 o
  -5   2   8      103.59      110.69      8.97 o
  -4   2   8       27.97       15.15      5.75 o
  -3   2   8      358.96      350.10     11.73 o
  -2   2   8      984.29     1090.11     13.78 o
  -1   2   8     1389.26     1253.86     12.88 o
   0   2   8      194.14      176.84      6.17 o
   1   2   8       91.52       76.06      4.96 o
   2   2   8     3102.98     3393.70     30.20 o
   3   2   8      199.24      188.86      9.03 o
   4   2   8       91.18      105.63      8.33 o
   5   2   8      435.76      420.86     20.00 o
   6   2   8       44.93       27.15      9.72 o
   7   2   8       12.16        5.65      9.09 o
   8   2   8       10.98       -1.11     13.81 o
  -9   3   8        1.14        0.35     10.05 o
  -8   3   8       38.41       36.99      9.47 o
  -7   3   8        6.94       -0.76      7.76 o
  -6   3   8      285.54      299.76     14.99 o
  -5   3   8      220.78      235.73     12.52 o
  -4   3   8      516.36      494.38     15.58 o
  -3   3   8        7.89        1.36      5.83 o
  -2   3   8        2.98        0.37      2.67 o
  -1   3   8        0.02        0.30      5.08 o
   0   3   8       70.67       55.08      4.87 o
   1   3   8      193.22      178.32      6.82 o
   2   3   8      100.98      101.33      7.26 o
   3   3   8       18.57        4.63      5.73 o
   4   3   8       57.04       61.30      8.34 o
   5   3   8       35.76       35.35      7.98 o
   6   3   8      815.08      811.67     28.39 o
   7   3   8        0.41        8.14     10.17 o
   8   3   8       38.28       53.65     15.24 o
  -9   4   8        4.70       26.78     11.90 o
  -8   4   8        0.41       -9.40     10.13 o
  -7   4   8        0.16       -0.27      8.36 o
  -6   4   8        0.06      -12.92      7.51 o
  -5   4   8        2.70       -0.34      7.59 o
  -4   4   8        0.06       12.29      7.34 o
  -3   4   8      334.67      321.03     15.06 o
  -2   4   8        7.11        6.15      6.38 o
  -1   4   8      127.11      126.01      6.43 o
   0   4   8       10.18       15.59      7.80 o
   1   4   8        9.25        5.15      4.52 o
   2   4   8      400.16      369.62     12.55 o
   3   4   8        0.04        4.38      6.18 o
   4   4   8       90.49       86.05      9.07 o
   5   4   8      392.66      374.14     15.33 o
   6   4   8       15.00       12.22      7.74 o
   7   4   8      142.96      161.22     19.03 o
   8   4   8       30.45       29.17     26.43 o
  -8   5   8        0.20      -11.28     10.20 o
  -7   5   8       33.37       39.02     10.50 o
  -6   5   8        1.19       -6.84      7.84 o
  -5   5   8       73.77       97.62     11.17 o
  -4   5   8       18.84       20.96      8.68 o
  -3   5   8       23.16        1.66      7.98 o
  -2   5   8      552.34      567.13     18.26 o
  -1   5   8       23.15       19.83      6.90 o
   0   5   8       11.38       17.47      5.89 o
   1   5   8      243.28      230.11     11.41 o
   2   5   8      162.06      149.32     10.09 o
   3   5   8        0.86       -3.50      6.64 o
   4   5   8       22.92       29.97      8.02 o
   5   5   8        0.67       -1.92      6.82 o
   6   5   8        9.00        2.81      9.50 o
   7   5   8        0.44        3.17     12.82 o
  -7   6   8        0.39        8.80     10.93 o
  -6   6   8       76.52       97.74     12.24 o
  -5   6   8      101.43      100.26     11.70 o
  -4   6   8       23.37       33.79      9.31 o
  -3   6   8        3.63       -1.94      7.67 o
  -2   6   8       14.56       12.53      8.02 o
  -1   6   8        0.61       -1.50      7.73 o
   0   6   8        7.86       10.90      7.09 o
   1   6   8        0.33        8.01      6.94 o
   2   6   8      132.29      139.23     10.55 o
   3   6   8       15.17       11.75      6.61 o
   4   6   8        8.68       10.25      7.94 o
   5   6   8        6.06       11.64      9.88 o
   6   6   8        0.00       14.79     10.44 o
  -6   7   8        0.89        1.18     22.27 o
  -5   7   8        1.73        6.61     13.95 o
  -4   7   8       20.85       12.23      8.92 o
  -3   7   8        1.19        7.50      8.88 o
  -2   7   8       14.96       28.90      9.12 o
  -1   7   8        3.91      -11.58      7.27 o
   0   7   8        6.60       16.28     13.68 o
   1   7   8       38.21       43.15     11.06 o
   2   7   8       24.97       37.10     10.46 o
   3   7   8        1.00       -7.59     11.70 o
   4   7   8        1.77        3.54      8.91 o
   5   7   8        0.17       -3.15     15.75 o
  -4   8   8        1.65      -14.25      8.71 o
  -3   8   8        1.80       -0.03      9.04 o
  -2   8   8       45.30       38.05      9.59 o
  -1   8   8        0.28        8.70      8.68 o
   0   8   8        2.09       23.88     11.14 o
   1   8   8        6.29       20.73     10.68 o
   2   8   8       18.93       22.10     14.25 o
   3   8   8       14.76       11.66     17.84 o
  -9   0   9       16.31       13.21     17.02 o
  -7   0   9      495.77      423.42     33.90 o
  -5   0   9      142.31      156.50      9.73 o
  -3   0   9     1580.94     1718.16     22.42 o
  -1   0   9       66.83       68.19      6.30 o
   1   0   9    10576.83    11818.84     91.87 o
   3   0   9      520.15      554.58     14.47 o
   5   0   9      473.94      443.20     28.93 o
   7   0   9      118.78      180.42     32.50 o
 -10   1   9       63.55       83.72     23.68 o
  -9   1   9       23.96       19.29     12.14 o
  -8   1   9        0.63       -6.55      8.56 o
  -7   1   9        2.66       -0.22      6.88 o
  -6   1   9       95.08       89.24      8.98 o
  -5   1   9      274.23      273.03      9.52 o
  -4   1   9      681.78      665.61     10.58 o
  -3   1   9     1052.72     1156.86     15.47 o
  -2   1   9     1407.54     1493.11     12.89 o
  -1   1   9       75.81       74.69      4.71 o
   0   1   9      721.82      711.92     10.82 o
   1   1   9       92.27       77.73      5.20 o
   2   1   9        7.03        7.16      3.76 o
   3   1   9        1.22        4.53      4.89 o
   4   1   9        2.93        0.28      5.06 o
   5   1   9      371.92      372.84     16.97 o
   6   1   9        4.29       -0.92      8.68 o
   7   1   9       64.18       59.48     12.21 o
   8   1   9       46.37       55.66     12.06 o
 -10   2   9        7.55       18.41     17.85 o
  -9   2   9        8.10        3.82     10.39 o
  -8   2   9       48.93       40.31      9.20 o
  -7   2   9       10.99       17.89      7.74 o
  -6   2   9      185.58      190.54     11.88 o
  -5   2   9      234.57      218.44     11.49 o
  -4   2   9      215.62      182.83     10.96 o
  -3   2   9      220.41      200.47      6.66 o
  -2   2   9        0.30       -2.39      3.49 o
  -1   2   9      200.71      207.70      6.39 o
   0   2   9      217.81      209.22      6.92 o
   1   2   9      127.68      117.99      5.79 o
   2   2   9      575.77      553.24     14.75 o
   3   2   9      147.42      141.04      8.60 o
   4   2   9      639.19      637.06     16.52 o
   5   2   9       79.55       83.83     11.03 o
   6   2   9        2.37        5.65     12.21 o
   7   2   9        3.15        7.65      9.47 o
   8   2   9        5.28       -6.26      9.56 o
  -9   3   9        3.03      -10.11      9.73 o
  -8   3   9        0.21      -15.72      9.56 o
  -7   3   9       45.87       59.61      9.46 o
  -6   3   9       47.20       62.49      8.93 o
  -5   3   9      716.02      718.52     20.07 o
  -4   3   9       16.83       18.07      6.08 o
  -3   3   9       87.00       84.87      8.30 o
  -2   3   9      320.31      324.95      8.77 o
  -1   3   9       75.24       67.16      4.80 o
   0   3   9      340.82      356.00      8.96 o
   1   3   9       30.01       35.65      4.58 o
   2   3   9        5.66       -2.47      4.77 o
   3   3   9      795.55      743.86     18.01 o
   4   3   9      101.65       94.53      9.07 o
   5   3   9       53.45       62.18      9.11 o
   6   3   9      202.98      211.70     15.32 o
   7   3   9       19.97       23.03     24.68 o
   8   3   9        1.13       11.78     10.28 o
  -9   4   9        1.71      -19.01     10.32 o
  -8   4   9        4.36      -10.09     11.17 o
  -7   4   9       58.45       40.85      9.78 o
  -6   4   9        0.38        4.84      7.42 o
  -5   4   9        1.53        0.81      7.84 o
  -4   4   9      235.22      207.71     12.53 o
  -3   4   9       51.36       53.78      8.86 o
  -2   4   9        8.14       14.62      6.48 o
  -1   4   9      982.56      968.94     16.97 o
   0   4   9       15.31        8.41      4.44 o
   1   4   9       43.57       59.36      5.62 o
   2   4   9      270.55      304.23     12.00 o
   3   4   9       26.16       23.29      7.25 o
   4   4   9       33.84       23.35      7.82 o
   5   4   9      114.20      112.69     10.40 o
   6   4   9       40.79       55.95     10.61 o
   7   4   9       15.95       17.91     13.69 o
  -8   5   9      136.75      179.69     35.99 o
  -7   5   9        0.03        0.22      8.48 o
  -6   5   9       29.18       29.28      9.33 o
  -5   5   9       28.64       17.11      9.91 o
  -4   5   9        0.24       -1.94      8.18 o
  -3   5   9       13.46        3.01     10.09 o
  -2   5   9      921.47      881.10     22.48 o
  -1   5   9      325.50      307.27     14.21 o
   0   5   9      218.61      219.03     11.81 o
   1   5   9        1.17       -6.60      6.11 o
   2   5   9        2.94        1.29      6.41 o
   3   5   9        6.00       10.51      7.60 o
   4   5   9        0.23      -18.50      9.37 o
   5   5   9       36.92       37.42      8.66 o
   6   5   9       35.80       55.57     11.55 o
   7   5   9        2.15        4.15     11.67 o
  -7   6   9       21.43       23.33     14.15 o
  -6   6   9        2.35        7.41      7.47 o
  -5   6   9      108.02      103.85     12.20 o
  -4   6   9       33.88       28.70     14.35 o
  -3   6   9       29.87       43.12      8.16 o
  -2   6   9       34.17       32.00     11.45 o
  -1   6   9      685.80      640.08     20.85 o
   0   6   9       73.78       81.58      9.36 o
   1   6   9      192.99      200.66     18.39 o
   2   6   9        0.40       -0.47      7.07 o
   3   6   9        3.46        2.74      6.80 o
   4   6   9        0.76        0.47      6.56 o
   5   6   9       47.76       53.24     11.90 o
   6   6   9        4.92        6.10     10.44 o
  -6   7   9        3.59       20.53      8.80 o
  -5   7   9       23.59       36.97     11.11 o
  -4   7   9       54.16       58.33     10.88 o
  -3   7   9        3.01       -2.45      8.21 o
  -2   7   9        9.90        8.10      8.53 o
  -1   7   9        7.01       -1.45      7.66 o
   0   7   9      215.98      224.47     17.53 o
   1   7   9       92.80       86.52     13.01 o
   2   7   9       11.93       10.61      9.14 o
   3   7   9        2.68        5.10      9.54 o
   4   7   9        2.97       26.40      9.85 o
  -4   8   9       24.39       22.83     10.15 o
  -3   8   9        0.05        7.47      9.42 o
  -2   8   9       24.86       27.80      9.22 o
  -1   8   9      124.58      145.16     16.68 o
   0   8   9       32.25       45.60     12.98 o
   1   8   9        3.85        5.90     10.39 o
   2   8   9       16.37       20.23     12.21 o
 -10   0  10       28.34       31.79     19.00 o
  -8   0  10        1.14        0.38     15.91 o
  -6   0  10       89.67      126.18     13.87 o
  -4   0  10      344.85      372.16     12.38 o
  -2   0  10     2337.96     2543.11     27.79 o
   0   0  10     1402.00     1536.49     23.07 o
   2   0  10     4646.80     5286.80     45.67 o
   4   0  10      567.64      545.44     26.08 o
   6   0  10       39.26       23.54     13.48 o
   8   0  10       33.32       67.42     17.64 o
 -10   1  10        1.72       33.88     14.08 o
  -9   1  10       18.01       49.96     24.13 o
  -8   1  10       17.04       19.06     20.77 o
  -7   1  10      267.98      244.61     13.31 o
  -6   1  10      704.80      710.04     19.13 o
  -5   1  10       46.25       39.29      6.39 o
  -4   1  10      163.87      158.62      7.59 o
  -3   1  10     1553.93     1635.55     16.92 o
  -2   1  10      757.83      853.73     10.69 o
  -1   1  10      745.62      803.44     11.44 o
   0   1  10       38.06       42.36      4.92 o
   1   1  10     1847.16     1776.11     17.82 o
   2   1  10      147.04      169.37      6.31 o
   3   1  10      336.10      327.09     10.88 o
   4   1  10      465.87      441.22     20.44 o
   5   1  10      154.77      155.80     13.27 o
   6   1  10      367.10      392.53     18.76 o
   7   1  10        4.37       -4.22      9.80 o
   8   1  10        4.09        5.11     10.62 o
  -9   2  10        9.74       13.49     14.75 o
  -8   2  10       68.41       50.38      9.69 o
  -7   2  10      114.43      108.63     10.74 o
  -6   2  10      359.87      362.20     18.77 o
  -5   2  10        6.62       16.71      6.88 o
  -4   2  10      490.57      459.79     16.29 o
  -3   2  10      130.80      137.24      6.26 o
  -2   2  10        5.14        4.00      3.87 o
  -1   2  10      614.43      506.15      9.56 o
   0   2  10        4.15        8.53      4.07 o
   1   2  10       19.95       27.32      4.43 o
   2   2  10        0.13        3.34      5.17 o
   3   2  10       15.77       15.80      6.08 o
   4   2  10      165.71      164.84      9.96 o
   5   2  10     1174.16     1121.21     27.31 o
   6   2  10        0.08       -7.19     13.94 o
   7   2  10       70.98       69.48     14.83 o
   8   2  10        0.10      -10.97      8.99 o
  -9   3  10       10.86        9.20     11.85 o
  -8   3  10      105.79      127.08     12.23 o
  -7   3  10        4.06        5.37      7.84 o
  -6   3  10      168.42      201.62     12.83 o
  -5   3  10      197.04      187.61     12.96 o
  -4   3  10      306.04      301.04     14.95 o
  -3   3  10        8.15       13.53      6.09 o
  -2   3  10      823.51      864.82     19.15 o
  -1   3  10      220.14      199.48      6.97 o
   0   3  10       28.24       26.87      4.66 o
   1   3  10      211.63      173.75      7.17 o
   2   3  10       17.24       13.89      5.54 o
   3   3  10       31.17       30.29      6.83 o
   4   3  10      280.74      234.85     14.19 o
   5   3  10       15.70       11.19      8.03 o
   6   3  10        0.07        2.71      8.93 o
   7   3  10       60.82       93.45     12.88 o
   8   3  10       58.38       72.11     12.91 o
  -9   4  10       70.34       79.03     14.55 o
  -8   4  10        0.36        0.22      8.63 o
  -7   4  10       33.96       47.15     13.08 o
  -6   4  10      164.30      188.75     18.29 o
  -5   4  10       98.92       89.52     10.26 o
  -4   4  10       24.22        7.04      8.06 o
  -3   4  10      124.43      106.78      9.62 o
  -2   4  10       53.89       42.19      7.49 o
  -1   4  10       19.13       21.66      6.33 o
   0   4  10       58.37       60.98      5.89 o
   1   4  10      468.18      448.15     13.35 o
   2   4  10      130.73      129.28     11.75 o
   3   4  10        4.10        8.31      6.76 o
   4   4  10       14.38       12.14      7.11 o
   5   4  10       19.27       26.40      7.86 o
   6   4  10        0.20       -3.50      9.39 o
   7   4  10       21.91       32.56     11.44 o
  -8   5  10       40.54       35.95     11.30 o
  -7   5  10       36.24       37.85     10.55 o
  -6   5  10        0.07       -4.02      8.46 o
  -5   5  10       80.63       83.66     10.61 o
  -4   5  10        3.29        9.40      8.41 o
  -3   5  10        0.60       10.53      8.29 o
  -2   5  10       21.82       20.31      7.85 o
  -1   5  10       17.24       11.16      7.52 o
   0   5  10        0.71       -0.48      6.49 o
   1   5  10      184.22      188.03     10.67 o
   2   5  10       48.86       44.97      8.11 o
   3   5  10        5.99        8.10      6.68 o
   4   5  10        2.65        5.34      7.10 o
   5   5  10       66.73       72.68     10.18 o
   6   5  10       51.46       56.69     16.93 o
  -7   6  10        8.26        5.05     13.31 o
  -6   6  10        0.60       10.00      9.37 o
  -5   6  10        0.71       -3.79      8.66 o
  -4   6  10        6.90       11.69      8.33 o
  -3   6  10        0.91       -2.92      8.14 o
  -2   6  10       15.64        7.07      8.09 o
  -1   6  10        8.67       15.84      8.27 o
   0   6  10      101.80      107.52     15.71 o
   1   6  10       46.52       52.23     10.65 o
   2   6  10      107.15      120.52     11.81 o
   3   6  10        4.14        2.71     12.30 o
   4   6  10       32.49       46.99      8.98 o
   5   6  10        6.82       14.96     12.22 o
  -5   7  10       18.79       14.87      9.64 o
  -4   7  10        3.85       -8.27     12.76 o
  -3   7  10       12.86       18.47      9.03 o
  -2   7  10        0.96        1.47     14.90 o
  -1   7  10        0.32       13.07      8.76 o
   0   7  10        5.55       27.89     11.87 o
   1   7  10        7.93        7.91     10.28 o
   2   7  10        4.72       -7.73      7.76 o
   3   7  10        0.61       14.05     17.26 o
   4   7  10        3.39       -1.79     14.37 o
  -3   8  10        2.03       10.55      9.49 o
  -2   8  10        8.65       12.44      9.15 o
  -1   8  10        7.82       14.50     12.58 o
   0   8  10       17.49        5.94     10.75 o
   1   8  10        0.05      -17.05      9.83 o
   2   8  10        0.01       -3.82     17.87 o
  -9   0  11       96.15       73.88     22.39 o
  -7   0  11       77.78       74.26     21.84 o
  -5   0  11      309.59      303.41     17.24 o
  -3   0  11     1420.97     1430.12     21.64 o
  -1   0  11        0.56       -4.09      5.44 o
   1   0  11      370.70      293.80     11.82 o
   3   0  11       80.98       86.24     12.54 o
   5   0  11        0.60       14.07     13.84 o
   7   0  11        6.72       27.57     15.46 o
 -10   1  11       35.66       42.87     15.43 o
  -9   1  11        3.33       13.51     12.66 o
  -8   1  11        5.64       11.78     31.86 o
  -7   1  11       66.08       73.09     11.43 o
  -6   1  11        5.12       -1.61      7.16 o
  -5   1  11      577.37      567.18     16.31 o
  -4   1  11      393.75      405.81     10.96 o
  -3   1  11      948.67     1002.47     15.50 o
  -2   1  11      832.23      755.89     10.75 o
  -1   1  11        1.46        5.02      4.08 o
   0   1  11       62.46       54.88      5.23 o
   1   1  11       47.32       52.14      5.14 o
   2   1  11        3.37       -0.15      4.96 o
   3   1  11      258.04      249.57     10.08 o
   4   1  11        2.89      -12.95      7.80 o
   5   1  11      409.07      351.08     17.33 o
   6   1  11       23.53        7.68      9.51 o
   7   1  11        8.31       19.35     10.84 o
   8   1  11       21.63       38.30     12.35 o
  -9   2  11        6.05        2.26     12.04 o
  -8   2  11       69.29       93.83     13.47 o
  -7   2  11      225.61      207.68     13.34 o
  -6   2  11       71.71       60.74      8.78 o
  -5   2  11       62.68       51.95      8.12 o
  -4   2  11      488.59      445.05     14.91 o
  -3   2  11       40.35       49.76      6.95 o
  -2   2  11        0.18       -6.94      3.92 o
  -1   2  11       46.47       50.07      4.82 o
   0   2  11       18.83       16.53      4.52 o
   1   2  11     1061.28     1103.17     15.09 o
   2   2  11       84.68       67.40      6.88 o
   3   2  11      143.76      152.15      9.66 o
   4   2  11        2.25        1.75      6.64 o
   5   2  11       73.42       51.39     11.95 o
   6   2  11       11.49       14.10     10.00 o
   7   2  11       64.22       71.88     11.92 o
   8   2  11       25.48       39.98     14.52 o
  -9   3  11        0.01        6.87     10.68 o
  -8   3  11      143.68      133.95     12.74 o
  -7   3  11       61.69       69.47     10.09 o
  -6   3  11       63.63       68.52      9.54 o
  -5   3  11      606.25      600.40     27.89 o
  -4   3  11       26.84       21.68      7.20 o
  -3   3  11        1.33       -1.04      5.74 o
  -2   3  11      104.31      103.81      8.62 o
  -1   3  11        0.67       -3.50      5.41 o
   0   3  11       68.64       70.87      5.72 o
   1   3  11       52.45       48.76      7.63 o
   2   3  11        0.16       -6.91      5.36 o
   3   3  11       68.80       65.70      7.76 o
   4   3  11        7.22        3.09      6.73 o
   5   3  11       91.05      111.47     12.20 o
   6   3  11        1.07        1.04      9.72 o
   7   3  11        6.94        5.43     10.30 o
  -8   4  11        3.01       15.40      8.64 o
  -7   4  11       13.87        1.44     12.74 o
  -6   4  11      176.71      172.91     13.08 o
  -5   4  11      210.10      167.15     16.81 o
  -4   4  11       79.16       66.07      9.64 o
  -3   4  11        7.07        1.98      7.37 o
  -2   4  11      107.56      116.77      9.91 o
  -1   4  11      606.37      579.83     17.27 o
   0   4  11       10.43       24.39      7.34 o
   1   4  11      336.95      296.75     11.71 o
   2   4  11      398.22      390.28     13.89 o
   3   4  11       27.03       27.86      9.81 o
   4   4  11      288.45      303.89     13.75 o
   5   4  11        4.40        8.88      7.62 o
   6   4  11        1.81       -6.15     10.59 o
   7   4  11        2.63       -4.59      9.91 o
  -8   5  11       23.15       29.80     10.75 o
  -7   5  11        4.05       15.32      8.49 o
  -6   5  11        6.48        6.94      8.92 o
  -5   5  11       46.56       49.55     12.64 o
  -4   5  11        6.80        4.61      7.01 o
  -3   5  11        1.92        7.74      8.27 o
  -2   5  11      371.55      341.04     15.66 o
  -1   5  11        0.55        7.83      7.29 o
   0   5  11      524.67      521.20     21.73 o
   1   5  11       24.64       28.11      8.39 o
   2   5  11        7.95       -0.49      6.51 o
   3   5  11      150.04      130.04     10.36 o
   4   5  11        2.09       -2.87      6.69 o
   5   5  11       35.59       20.14      8.06 o
   6   5  11      185.61      201.20     20.73 o
  -7   6  11        2.73        8.22      9.83 o
  -6   6  11        7.61       -5.24      8.97 o
  -5   6  11       16.16        3.97      9.03 o
  -4   6  11        4.43        9.50      8.59 o
  -3   6  11       54.64       65.87     10.44 o
  -2   6  11       44.54       49.12      9.72 o
  -1   6  11      625.97      564.87     19.99 o
   0   6  11      179.05      175.91     15.71 o
   1   6  11        5.61       12.43      9.33 o
   2   6  11       41.21       57.11     19.51 o
   3   6  11       19.06       38.56     11.15 o
   4   6  11       36.26       56.44     10.54 o
   5   6  11      113.01      122.33     13.14 o
  -5   7  11       11.21       11.94     12.23 o
  -4   7  11        0.13        3.57      8.92 o
  -3   7  11       50.84       48.42     10.43 o
  -2   7  11      284.38      256.70     16.24 o
  -1   7  11        0.30       -7.28     14.62 o
   0   7  11       93.80       97.95     14.08 o
   1   7  11       55.16       45.92     11.81 o
   2   7  11       47.23       57.01     11.66 o
   3   7  11       48.15       71.40     12.79 o
   4   7  11       10.07       12.22     11.36 o
  -3   8  11        5.48        9.13     11.76 o
  -2   8  11       47.17       78.61     12.18 o
  -1   8  11       41.43       46.72     12.43 o
   0   8  11        1.50       -8.87     10.89 o
   1   8  11        0.29       -0.06     10.99 o
  -8   0  12        4.98      -25.93     12.97 o
  -6   0  12      698.79      767.25     44.93 o
  -4   0  12      232.03      257.58     15.60 o
  -2   0  12      744.48      651.29     15.79 o
   0   0  12       47.89       45.26      7.00 o
   2   0  12      380.97      407.19     14.45 o
   4   0  12     1761.45     1672.89     46.48 o
   6   0  12      120.74      139.14     20.02 o
   8   0  12        2.70       -0.07     14.93 o
  -9   1  12        4.42        3.44     12.17 o
  -8   1  12       38.69       30.12     14.10 o
  -7   1  12       13.01       -0.38      8.98 o
  -6   1  12        9.30       12.68      8.75 o
  -5   1  12      528.95      500.95     15.86 o
  -4   1  12       34.00       30.31      5.37 o
  -3   1  12      149.36      158.94      8.37 o
  -2   1  12      952.08      945.97     12.72 o
  -1   1  12        1.28        5.73      4.00 o
   0   1  12     1163.87     1159.46     15.62 o
   1   1  12      540.75      538.29     11.31 o
   2   1  12      141.72      142.77      8.34 o
   3   1  12      451.74      430.39     13.32 o
   4   1  12      148.52      161.33     13.88 o
   5   1  12      435.53      418.03     19.41 o
   6   1  12       49.75       55.69     11.34 o
   7   1  12       11.76       17.14     10.41 o
   8   1  12       20.19       30.03     12.03 o
  -9   2  12       19.25       -6.28     12.66 o
  -8   2  12        0.89       11.73      9.78 o
  -7   2  12       40.82       45.53      8.63 o
  -6   2  12      332.41      305.97     14.71 o
  -5   2  12        1.77        0.39      6.56 o
  -4   2  12      393.84      406.36     14.55 o
  -3   2  12        1.91        5.19      5.93 o
  -2   2  12       36.88       35.94      5.26 o
  -1   2  12      406.09      423.34      9.78 o
   0   2  12      318.36      298.21      8.91 o
   1   2  12      949.75      954.75     14.70 o
   2   2  12      203.60      212.46     12.45 o
   3   2  12        2.00        7.56      6.10 o
   4   2  12      169.47      145.61     12.88 o
   5   2  12       23.05       34.39     10.14 o
   6   2  12       13.60       20.52     10.50 o
   7   2  12       86.01       49.10     11.75 o
  -9   3  12       10.17        2.10     17.09 o
  -8   3  12      166.89      185.82     14.20 o
  -7   3  12       41.30       44.65      9.20 o
  -6   3  12       89.55      126.87     11.33 o
  -5   3  12       12.27        6.72      7.86 o
  -4   3  12        4.95       -5.84      7.36 o
  -3   3  12      653.93      607.91     27.45 o
  -2   3  12      156.75      141.03     13.14 o
  -1   3  12      187.14      207.96     10.71 o
   0   3  12      314.54      349.24      9.92 o
   1   3  12       29.21       23.89      6.20 o
   2   3  12      399.00      362.08     12.98 o
   3   3  12        0.13        9.29      6.31 o
   4   3  12      340.70      310.29     13.59 o
   5   3  12       31.57       21.98      9.85 o
   6   3  12       31.34       26.38     11.07 o
   7   3  12        0.10       -9.28      9.21 o
  -8   4  12        3.57        1.46     10.07 o
  -7   4  12      119.18      126.84     12.54 o
  -6   4  12       71.31       56.94      9.84 o
  -5   4  12        2.91        7.55      9.13 o
  -4   4  12       41.06       58.77     10.00 o
  -3   4  12       64.77       57.99     10.75 o
  -2   4  12        6.31        3.56     10.13 o
  -1   4  12       33.25       32.26      7.58 o
   0   4  12      143.26      125.65      8.65 o
   1   4  12      215.59      200.04     10.21 o
   2   4  12      158.41      162.95     10.49 o
   3   4  12       44.36       37.68      8.11 o
   4   4  12      159.09      159.98     11.40 o
   5   4  12      133.39      152.38     13.76 o
   6   4  12        0.99       11.96      9.42 o
  -8   5  12       30.91       39.87     10.89 o
  -7   5  12       11.13       12.57     14.25 o
  -6   5  12       48.25       61.75     10.52 o
  -5   5  12       26.62       33.48     12.76 o
  -4   5  12       74.89       52.23      9.94 o
  -3   5  12      123.97      133.60     12.14 o
  -2   5  12        0.78        6.72      7.98 o
  -1   5  12      233.13      192.95     12.09 o
   0   5  12        3.93        7.88      8.70 o
   1   5  12       38.01       45.40     21.25 o
   2   5  12       35.04       51.04      9.16 o
   3   5  12       60.43       62.99      9.29 o
   4   5  12        2.56        7.88      7.26 o
   5   5  12        9.55       16.03      8.00 o
   6   5  12        9.13       -7.51     10.46 o
  -6   6  12       17.58       12.56      9.55 o
  -5   6  12        0.11       -1.67      8.26 o
  -4   6  12        0.78        8.67      8.56 o
  -3   6  12        0.55       15.30      8.31 o
  -2   6  12        2.36       -0.22      7.85 o
  -1   6  12        4.13        9.87     12.80 o
   0   6  12       65.53       63.46     12.34 o
   1   6  12       33.95       33.44     11.27 o
   2   6  12       20.63       34.10     10.70 o
   3   6  12       14.73       10.23      8.61 o
   4   6  12        0.01        6.82      7.69 o
   5   6  12        0.63       -1.76      8.56 o
  -5   7  12        7.83       13.20      9.67 o
  -4   7  12        1.53        2.63      9.51 o
  -3   7  12        0.33       -1.98      9.04 o
  -2   7  12       23.89       20.51      9.45 o
  -1   7  12       36.09       33.06     12.22 o
   0   7  12        7.75        8.90     10.35 o
   1   7  12      119.89      128.14     15.07 o
   2   7  12       69.90       52.24     17.36 o
   3   7  12        4.23       -9.84     10.03 o
  -2   8  12        6.15       -1.38     10.55 o
  -1   8  12       35.32       63.52     14.36 o
   0   8  12        0.13      -11.45     10.50 o
  -9   0  13       31.83       66.80     22.78 o
  -7   0  13      232.98      214.66     29.78 o
  -5   0  13      102.13      103.32     12.60 o
  -3   0  13     1102.48     1106.80     20.64 o
  -1   0  13      234.47      211.90     10.91 o
   1   0  13      293.91      272.66     12.63 o
   3   0  13      190.83      195.62     19.11 o
   5   0  13      118.27      150.90     19.36 o
   7   0  13      100.04      127.88     21.55 o
  -9   1  13       26.74       59.82     18.81 o
  -8   1  13        1.49      -10.68     22.74 o
  -7   1  13      163.93      161.66     19.47 o
  -6   1  13      475.14      504.38     21.10 o
  -5   1  13        5.41       -7.20     12.13 o
  -4   1  13      271.67      277.51     11.99 o
  -3   1  13      148.54      142.07      7.60 o
  -2   1  13      214.70      184.85      8.25 o
  -1   1  13      481.59      451.42     10.32 o
   0   1  13       46.38       48.40      5.51 o
   1   1  13       10.85       19.59      5.95 o
   2   1  13        0.13       -9.03      5.64 o
   3   1  13      225.28      213.73     13.33 o
   4   1  13      153.81      139.77     12.86 o
   5   1  13        0.35        2.68      9.50 o
   6   1  13        6.28        8.69     10.48 o
   7   1  13       20.44       21.91     11.48 o
  -9   2  13        0.01       19.93     13.75 o
  -8   2  13        1.91      -12.82     12.98 o
  -7   2  13      138.55      141.87     14.52 o
  -6   2  13      306.10      277.94     14.18 o
  -5   2  13       20.52       20.95      7.88 o
  -4   2  13      107.63       94.82      9.16 o
  -3   2  13       63.12       69.43      8.10 o
  -2   2  13      142.17      133.23      7.59 o
  -1   2  13       91.49      107.54      7.44 o
   0   2  13       98.32       88.60      6.37 o
   1   2  13       24.13       28.66      6.24 o
   2   2  13      744.05      802.09     17.99 o
   3   2  13        0.91        2.90      6.78 o
   4   2  13        3.64       11.10      9.06 o
   5   2  13        5.85       11.93     10.16 o
   6   2  13        1.50       -6.33      9.12 o
   7   2  13       39.66       49.80     12.09 o
  -9   3  13        0.81        8.44     11.51 o
  -8   3  13       20.28       24.63     17.12 o
  -7   3  13      113.84      126.79     13.55 o
  -6   3  13       18.47       15.67      8.07 o
  -5   3  13      466.79      423.35     17.03 o
  -4   3  13      111.38      118.13     10.28 o
  -3   3  13      437.61      484.02     23.47 o
  -2   3  13       42.03       39.55      7.64 o
  -1   3  13      243.78      231.85      9.88 o
   0   3  13        1.53        0.62      5.27 o
   1   3  13      801.50      762.33     19.63 o
   2   3  13        2.69        1.17      8.19 o
   3   3  13        7.56       11.45      6.93 o
   4   3  13      102.76      123.52     12.43 o
   5   3  13        1.22      -16.72     13.82 o
   6   3  13       16.05       11.73      9.97 o
   7   3  13        0.01        0.59     10.44 o
  -8   4  13       61.30       62.22     16.08 o
  -7   4  13      113.85      101.21     11.88 o
  -6   4  13       72.56       70.23     10.67 o
  -5   4  13        4.32       -2.49      7.02 o
  -4   4  13      172.27      173.12     12.90 o
  -3   4  13       12.65        1.80      8.86 o
  -2   4  13      147.27      146.60     11.14 o
  -1   4  13      626.88      595.58     19.88 o
   0   4  13      202.77      180.97     14.12 o
   1   4  13      189.94      196.24     15.98 o
   2   4  13       98.18      111.63      9.27 o
   3   4  13       71.13       66.25      8.73 o
   4   4  13        0.24        4.57      7.46 o
   5   4  13      240.13      224.35     15.69 o
   6   4  13       21.89       21.30     11.12 o
  -7   5  13        0.10       11.52      8.88 o
  -6   5  13       36.55       36.67     15.39 o
  -5   5  13       62.65       67.92     10.90 o
  -4   5  13       28.41       16.24     12.04 o
  -3   5  13        5.16        7.51      7.99 o
  -2   5  13      180.55      191.85     12.85 o
  -1   5  13      140.59      127.19     10.75 o
   0   5  13      199.88      224.84     16.26 o
   1   5  13      111.79      120.64     13.62 o
   2   5  13       84.48       84.17     10.27 o
   3   5  13        1.64       -5.36      6.69 o
   4   5  13       14.08       12.61      8.03 o
   5   5  13        1.56       -5.14      9.49 o
  -6   6  13        8.30       -1.21      9.00 o
  -5   6  13       11.48       21.31      9.07 o
  -4   6  13       28.81       32.72      8.96 o
  -3   6  13       10.14      -20.48     12.18 o
  -2   6  13        3.67       -4.50      7.34 o
  -1   6  13       88.56      120.12     33.70 o
   0   6  13       12.14       25.06     10.37 o
   1   6  13      143.78      140.77     15.22 o
   2   6  13        0.08        4.40      9.15 o
   3   6  13      128.29      134.48     12.74 o
   4   6  13        6.26       22.04      9.18 o
  -5   7  13        1.90       25.97      9.59 o
  -4   7  13       34.43       27.09     10.20 o
  -3   7  13       78.90       63.69     11.26 o
  -2   7  13       96.27      104.74     14.85 o
  -1   7  13       15.55        1.60     13.73 o
   0   7  13        0.73        0.22      9.63 o
   1   7  13       33.11       21.58     11.71 o
   2   7  13        3.62        9.63     10.31 o
   3   7  13        0.43       15.43     18.89 o
  -8   0  14       12.17        5.23     16.54 o
  -6   0  14       94.45       95.13     24.13 o
  -4   0  14      411.59      428.09     20.18 o
  -2   0  14       87.11       75.64     10.05 o
   0   0  14      270.19      229.34     13.48 o
   2   0  14        0.48        6.94     11.29 o
   4   0  14      498.44      543.38     29.89 o
   6   0  14      113.90      116.46     19.59 o
  -9   1  14       25.04       30.16     14.07 o
  -8   1  14        7.24       21.22     14.43 o
  -7   1  14        6.34       18.63     12.98 o
  -6   1  14       32.69       13.00     10.27 o
  -5   1  14      420.33      417.19     20.66 o
  -4   1  14       56.43       52.71      7.64 o
  -3   1  14      457.35      449.33     12.19 o
  -2   1  14       73.97       80.07      6.87 o
  -1   1  14       36.04       30.14      5.00 o
   0   1  14      445.39      388.76     10.55 o
   1   1  14       40.24       53.45      6.74 o
   2   1  14       46.01       54.09      8.29 o
   3   1  14      213.54      197.25     13.55 o
   4   1  14        0.03      -10.71      9.23 o
   5   1  14      154.65      175.47     15.54 o
   6   1  14        0.29        2.32     13.71 o
   7   1  14        6.28       16.37     12.95 o
  -9   2  14       28.95       33.95     33.77 o
  -8   2  14        6.13        4.79     24.80 o
  -7   2  14      103.22      129.68     16.12 o
  -6   2  14      182.83      191.04     15.21 o
  -5   2  14        0.01        5.45      7.60 o
  -4   2  14       41.52       37.61      7.79 o
  -3   2  14        2.14       -2.53      6.39 o
  -2   2  14      143.64      138.21      8.08 o
  -1   2  14       26.32       32.10      6.09 o
   0   2  14       33.92       30.93      5.69 o
   1   2  14      935.23      890.88     18.60 o
   2   2  14       92.47       91.30      8.77 o
   3   2  14        4.78       -9.86      7.37 o
   4   2  14      306.48      314.51     21.40 o
   5   2  14       10.67       14.01     10.20 o
   6   2  14        3.90       14.91     10.30 o
   7   2  14        3.95       13.28     10.32 o
  -8   3  14      102.34      145.76     18.00 o
  -7   3  14        7.84        8.65     10.21 o
  -6   3  14        3.28       10.52      8.04 o
  -5   3  14        0.90        8.34      8.27 o
  -4   3  14        0.04       -8.56      7.10 o
  -3   3  14        1.19       -2.39      6.30 o
  -2   3  14      789.93      750.37     19.99 o
  -1   3  14        3.48       -0.38      6.89 o
   0   3  14      246.57      238.32     12.36 o
   1   3  14       66.82       69.73      8.04 o
   2   3  14        2.22        5.30      8.24 o
   3   3  14       54.89       39.35     13.17 o
   4   3  14        9.79       20.18      9.99 o
   5   3  14       57.15       86.61     12.63 o
   6   3  14        3.59        3.99     10.29 o
  -8   4  14       42.32       30.66     12.41 o
  -7   4  14        0.01       -4.34      7.89 o
  -6   4  14       23.41       16.60      8.31 o
  -5   4  14        2.93       -4.45      7.28 o
  -4   4  14        6.91        3.45      7.48 o
  -3   4  14       20.78       22.01      8.02 o
  -2   4  14       12.97        9.38      7.93 o
  -1   4  14      746.67      713.40     20.43 o
   0   4  14       32.92       48.55     12.35 o
   1   4  14      261.64      289.52     23.71 o
   2   4  14        0.18        4.93      7.27 o
   3   4  14       17.66        9.35      7.48 o
   4   4  14        2.97       -5.48      7.09 o
   5   4  14       14.82       20.07      9.54 o
   6   4  14        0.21       -6.50     10.08 o
  -7   5  14        1.16       -2.54      8.02 o
  -6   5  14       46.52       58.34     10.70 o
  -5   5  14       36.49       24.73      9.79 o
  -4   5  14        0.24       -0.25      8.32 o
  -3   5  14        0.57      -13.34      9.94 o
  -2   5  14       12.57       15.51      8.26 o
  -1   5  14       54.98       61.54     11.66 o
   0   5  14      560.77      543.02     23.91 o
   1   5  14      190.03      191.63     15.29 o
   2   5  14       71.79       66.46     10.08 o
   3   5  14      219.11      208.91     15.49 o
   4   5  14       12.13       -3.97      7.59 o
   5   5  14       25.74       11.29     10.24 o
  -6   6  14        0.10       11.84      9.53 o
  -5   6  14       11.29        2.24      8.96 o
  -4   6  14      101.69      108.05     12.49 o
  -3   6  14       46.40       30.32      9.38 o
  -2   6  14        5.45       17.21      8.94 o
  -1   6  14        9.83        0.20     10.53 o
   0   6  14       15.44        9.57      9.64 o
   1   6  14        0.14       -2.18      9.38 o
   2   6  14      143.83      137.55     15.16 o
   3   6  14        4.42        0.85      9.25 o
   4   6  14      154.34      143.08     14.00 o
  -4   7  14        0.43       -2.89     10.69 o
  -3   7  14       33.84       54.17     11.51 o
  -2   7  14       97.26       95.29     14.81 o
  -1   7  14       22.78       12.47     11.22 o
   0   7  14       88.12       92.99     14.98 o
   1   7  14        0.40        1.54     10.56 o
   2   7  14       19.27        6.21     11.38 o
  -9   0  15        1.85      -19.73     16.47 o
  -7   0  15      651.47      658.77     46.80 o
  -5   0  15       18.28       -3.15     18.72 o
  -3   0  15        2.71      -11.95      7.75 o
  -1   0  15       57.59       59.49      8.50 o
   1   0  15      219.61      192.08     13.05 o
   3   0  15        2.32       19.12     14.57 o
   5   0  15      121.98      102.98     22.57 o
   7   0  15      109.70      133.71     34.29 o
  -9   1  15        1.33       -7.51     30.51 o
  -8   1  15       35.60       62.33     15.87 o
  -7   1  15        2.71       14.38     13.48 o
  -6   1  15      279.04      294.86     17.45 o
  -5   1  15       87.24       76.39     11.70 o
  -4   1  15      109.47      111.81     11.82 o
  -3   1  15      341.77      358.31     11.49 o
  -2   1  15       58.48       57.32      7.42 o
  -1   1  15       52.23       56.91      6.46 o
   0   1  15      419.63      388.40     11.06 o
   1   1  15      764.45      751.57     19.82 o
   2   1  15       33.43       25.08     12.20 o
   3   1  15        1.37        2.13      8.95 o
   4   1  15       55.39       32.03     10.38 o
   5   1  15       69.50       79.73     12.73 o
   6   1  15       39.64       54.71     12.22 o
   7   1  15        3.39        0.84     14.94 o
  -9   2  15        2.73        6.31     14.83 o
  -8   2  15       28.80       15.83     14.55 o
  -7   2  15       38.56       63.85     14.15 o
  -6   2  15       83.72       95.08     12.57 o
  -5   2  15       83.98       80.69     12.57 o
  -4   2  15      451.15      472.72     16.70 o
  -3   2  15      224.75      230.48     18.08 o
  -2   2  15      576.89      542.51     16.61 o
  -1   2  15      283.64      289.56     11.07 o
   0   2  15        1.50        3.59      5.87 o
   1   2  15      304.44      313.97     12.57 o
   2   2  15      154.71      174.64     10.81 o
   3   2  15      189.56      175.02     13.71 o
   4   2  15      206.62      215.09     15.02 o
   5   2  15       25.67        5.38     11.94 o
   6   2  15       27.40       10.67      9.93 o
  -8   3  15       35.93       24.14     11.68 o
  -7   3  15        5.44       -8.01     13.85 o
  -6   3  15       23.36       15.14      8.33 o
  -5   3  15      251.95      266.35     17.16 o
  -4   3  15       60.04       69.18      9.49 o
  -3   3  15      144.95      153.77     11.35 o
  -2   3  15      170.14      169.17     11.81 o
  -1   3  15       99.40      100.54      9.93 o
   0   3  15      288.89      286.69     13.63 o
   1   3  15        4.16        0.37      6.85 o
   2   3  15      136.90      164.24     10.77 o
   3   3  15       88.30       95.23      9.47 o
   4   3  15        8.95       14.78      9.24 o
   5   3  15        6.52       14.65     10.62 o
   6   3  15       32.98       24.11     11.31 o
  -8   4  15        2.80       -7.31     10.53 o
  -7   4  15        0.44        1.08      8.87 o
  -6   4  15        8.82        8.71      7.79 o
  -5   4  15       66.89       47.43     10.10 o
  -4   4  15        1.95        3.66      8.21 o
  -3   4  15       12.46        3.42      7.83 o
  -2   4  15        9.27       11.77      7.62 o
  -1   4  15       56.39       62.31     11.18 o
   0   4  15        0.25        1.15     10.47 o
   1   4  15      104.08      104.39     10.38 o
   2   4  15       67.28       63.70      9.61 o
   3   4  15        6.64        3.89      7.55 o
   4   4  15        6.89        6.60      8.72 o
   5   4  15       15.29       21.37     10.89 o
  -7   5  15       16.38       24.19      9.56 o
  -6   5  15       69.67       58.97     10.64 o
  -5   5  15       12.60       25.56      8.20 o
  -4   5  15       94.60       73.15     10.98 o
  -3   5  15       21.16       25.02      9.29 o
  -2   5  15       52.48       52.77      9.55 o
  -1   5  15        0.07       13.57      9.75 o
   0   5  15        1.28       -2.91     13.76 o
   1   5  15      228.34      206.70     22.72 o
   2   5  15        0.46        3.98      9.38 o
   3   5  15       13.21       11.57      8.81 o
   4   5  15       43.45       46.44     10.95 o
   5   5  15        0.38       -0.50     10.02 o
  -6   6  15        0.13      -21.00     13.55 o
  -5   6  15       17.64       32.08     12.14 o
  -4   6  15        0.49        1.38      8.91 o
  -3   6  15       15.37       11.63      8.89 o
  -2   6  15        9.10       15.76     10.77 o
  -1   6  15       24.51       25.78     11.19 o
   0   6  15       14.77       16.93     14.26 o
   1   6  15        0.13      -12.60     14.40 o
   2   6  15        0.18        0.57     10.29 o
   3   6  15       15.67       25.02     11.16 o
  -3   7  15       30.19       34.72     12.91 o
  -2   7  15       15.11       20.92     11.98 o
  -1   7  15       11.96       20.61     11.51 o
   0   7  15        3.81      -10.77     10.31 o
   1   7  15       18.81       34.54     12.62 o
  -8   0  16       17.34       14.39     20.56 o
  -6   0  16      237.74      218.64     30.68 o
  -4   0  16      131.66      148.91     14.92 o
  -2   0  16        9.53        7.91      8.94 o
   0   0  16      842.81      820.97     41.43 o
   2   0  16      685.06      685.31     30.33 o
   4   0  16       14.13       39.14     15.29 o
   6   0  16       15.83       37.04     25.03 o
  -9   1  16       64.26       91.72     18.16 o
  -8   1  16        7.48       -3.22     21.13 o
  -7   1  16        5.42       -7.71     13.03 o
  -6   1  16       34.01       43.96     23.38 o
  -5   1  16      205.52      191.75     15.02 o
  -4   1  16        0.46      -13.76      9.05 o
  -3   1  16      275.35      261.74     15.02 o
  -2   1  16      341.01      308.71     11.35 o
  -1   1  16       40.06       26.19      6.29 o
   0   1  16      154.45      151.16      9.27 o
   1   1  16       82.05       78.28      8.44 o
   2   1  16       10.05       13.79      9.36 o
   3   1  16      180.38      189.58     14.88 o
   4   1  16       32.80       44.49     11.45 o
   5   1  16       61.61       80.21     13.76 o
   6   1  16        7.58       -2.75     10.38 o
  -8   2  16       82.73      117.25     18.44 o
  -7   2  16       19.98        8.08      9.94 o
  -6   2  16       31.84       31.27     10.19 o
  -5   2  16        0.39        9.84      9.90 o
  -4   2  16       28.73       14.71      7.68 o
  -3   2  16      280.10      259.62     12.97 o
  -2   2  16      682.78      642.88     26.14 o
  -1   2  16      851.92      847.50     18.03 o
   0   2  16       20.95       13.12      7.54 o
   1   2  16       37.49       48.91      8.11 o
   2   2  16       66.09       80.08      8.99 o
   3   2  16       60.67       75.87     11.30 o
   4   2  16      319.55      333.02     18.03 o
   5   2  16        5.14        1.51      9.38 o
   6   2  16       10.35       12.46     10.82 o
  -8   3  16        3.87        9.90     11.17 o
  -7   3  16       26.15       14.47     10.27 o
  -6   3  16       76.54       91.54     12.73 o
  -5   3  16        7.72        5.90      8.81 o
  -4   3  16        2.60        4.83      7.91 o
  -3   3  16       35.24       52.46      9.04 o
  -2   3  16      142.70      145.31     11.20 o
  -1   3  16      387.66      387.56     22.41 o
   0   3  16     1713.50     1695.81     35.97 o
   1   3  16       91.57       80.88     10.17 o
   2   3  16       71.15       64.69      9.99 o
   3   3  16       24.72       20.64      9.08 o
   4   3  16       64.22       60.79     10.99 o
   5   3  16       40.97       18.65     11.52 o
   6   3  16        5.48       19.19     22.29 o
  -7   4  16       42.09       51.59     12.87 o
  -6   4  16       27.79       31.15      9.08 o
  -5   4  16       25.83       23.14     11.29 o
  -4   4  16       36.53       27.65      8.81 o
  -3   4  16      105.67      101.74     10.86 o
  -2   4  16        0.22        3.16      7.40 o
  -1   4  16      130.24      137.34     14.10 o
   0   4  16        2.40       13.80      9.87 o
   1   4  16      213.12      191.90     13.34 o
   2   4  16       32.29       35.54      8.61 o
   3   4  16      121.07      116.76     11.83 o
   4   4  16        0.72       16.22     10.48 o
   5   4  16       12.90       30.38     11.55 o
  -6   5  16        4.25       11.52      9.02 o
  -5   5  16       39.65       42.10     10.68 o
  -4   5  16       15.72       12.67      9.47 o
  -3   5  16      173.04      163.52     13.15 o
  -2   5  16       32.37       56.46     12.38 o
  -1   5  16       17.79       34.67     10.59 o
   0   5  16        0.20      -10.44      9.15 o
   1   5  16        4.37       -7.79      8.32 o
   2   5  16       21.12       10.48     10.04 o
   3   5  16       11.53       20.36      9.54 o
   4   5  16       15.85        8.24     15.15 o
  -5   6  16        1.65       13.98      9.38 o
  -4   6  16       36.64       25.52     10.02 o
  -3   6  16        0.08        1.90      8.37 o
  -2   6  16        2.29       17.83     11.31 o
  -1   6  16        5.63        5.75     10.30 o
   0   6  16       48.87       52.42     12.57 o
   1   6  16       21.46       16.98     10.03 o
   2   6  16       13.27       25.41     11.58 o
   3   6  16        0.92       -5.92     10.11 o
  -2   7  16       12.46       -1.64     16.18 o
  -1   7  16       10.23       15.78     16.57 o
   0   7  16        1.72        7.51     10.92 o
  -7   0  17      147.47      177.74     31.44 o
  -5   0  17       85.83       73.70     23.09 o
  -3   0  17       76.57       90.35     13.49 o
  -1   0  17       84.32       52.78     12.40 o
   1   0  17      467.14      420.15     23.70 o
   3   0  17        3.97        4.87     14.45 o
   5   0  17       15.67       13.32     15.53 o
  -8   1  17       26.91       51.16     16.40 o
  -7   1  17        1.33       11.96     13.51 o
  -6   1  17      177.42      178.13     19.88 o
  -5   1  17       45.32       47.63     11.10 o
  -4   1  17        5.43       13.24     10.97 o
  -3   1  17        2.13        4.73     10.51 o
  -2   1  17        7.42       12.09      6.15 o
  -1   1  17      836.30      804.21     17.65 o
   0   1  17       95.82       94.01      9.85 o
   1   1  17       35.15       32.63      9.85 o
   2   1  17        0.43       10.19      8.82 o
   3   1  17        1.24       -9.47     20.02 o
   4   1  17       14.49       26.96     11.17 o
   5   1  17       60.76       71.85     12.48 o
   6   1  17       13.40       11.73     10.65 o
  -8   2  17        0.01      -10.00     13.71 o
  -7   2  17       78.03       86.51     17.85 o
  -6   2  17        0.04        2.28      9.13 o
  -5   2  17       54.90       57.44     11.86 o
  -4   2  17        3.91        6.33     11.42 o
  -3   2  17      110.02      118.34     10.62 o
  -2   2  17      132.04      116.30     10.54 o
  -1   2  17        5.04       -2.25      6.89 o
   0   2  17       81.26       93.13     10.06 o
   1   2  17      155.30      136.42     11.56 o
   2   2  17        0.12       -9.79      7.84 o
   3   2  17       84.66       64.54     11.46 o
   4   2  17      123.65      157.34     14.60 o
   5   2  17        8.08        7.72      9.53 o
   6   2  17       45.44       78.73     13.63 o
  -8   3  17        0.00      -22.81     12.57 o
  -7   3  17       17.70       19.90     10.16 o
  -6   3  17        1.60       -1.14     14.81 o
  -5   3  17       86.86      104.32     13.75 o
  -4   3  17      142.17      121.32     11.41 o
  -3   3  17      236.32      221.15     15.61 o
  -2   3  17        0.76        2.85      7.56 o
  -1   3  17       31.59       44.44     15.27 o
   0   3  17      101.24      110.06     15.81 o
   1   3  17      342.96      353.20     16.93 o
   2   3  17        0.59        2.46      7.97 o
   3   3  17      123.06      140.17     15.43 o
   4   3  17       19.68       10.15      9.02 o
   5   3  17       38.01       66.28     21.04 o
  -7   4  17       86.93       89.73     14.03 o
  -6   4  17        4.61        0.95      9.76 o
  -5   4  17       28.05       30.93      9.78 o
  -4   4  17      290.43      284.38     15.86 o
  -3   4  17        2.65       -1.32      8.04 o
  -2   4  17       34.47       21.63     10.42 o
  -1   4  17        0.03       -5.45      8.75 o
   0   4  17        0.15       10.69      9.45 o
   1   4  17       87.05       92.86     12.93 o
   2   4  17       75.24       92.10     11.06 o
   3   4  17       21.44       19.03     10.86 o
   4   4  17       25.67       29.47     12.47 o
  -6   5  17       22.11       31.28     10.02 o
  -5   5  17        8.66        1.99      9.51 o
  -4   5  17       45.67       66.42     15.70 o
  -3   5  17       19.13       11.43      8.07 o
  -2   5  17      111.99      143.63     15.99 o
  -1   5  17        0.31       10.57      9.97 o
   0   5  17       76.37       78.07     16.08 o
   1   5  17        3.90        9.31     10.00 o
   2   5  17       88.38      108.97     14.80 o
   3   5  17        0.22        6.80      8.60 o
   4   5  17       11.73        0.12     14.97 o
  -4   6  17       25.32       18.74      9.52 o
  -3   6  17        7.92       16.83     11.51 o
  -2   6  17        0.45       -9.05     20.26 o
  -1   6  17       64.10       86.65     14.52 o
   0   6  17        1.32        1.10     10.44 o
   1   6  17       34.08       22.53     10.70 o
   2   6  17        0.63       23.70     11.97 o
  -8   0  18       21.03       13.94     18.20 o
  -6   0  18      230.41      197.39     30.92 o
  -4   0  18      611.31      622.17     41.70 o
  -2   0  18     1545.78     1491.47     39.11 o
   0   0  18       43.36       45.25     10.19 o
   2   0  18        1.49      -14.10     12.26 o
   4   0  18      372.55      364.57     27.46 o
   6   0  18        0.81      -25.73     14.14 o
  -8   1  18        8.28       11.62     25.03 o
  -7   1  18        2.30       -3.17     13.66 o
  -6   1  18       41.69       71.65     16.75 o
  -5   1  18       95.41      101.29     13.25 o
  -4   1  18        3.61      -16.12      9.15 o
  -3   1  18      542.77      527.01     21.64 o
  -2   1  18      261.65      259.02     13.10 o
  -1   1  18      376.18      384.16     16.17 o
   0   1  18     1254.92     1188.60     25.59 o
   1   1  18        0.02        2.40      7.66 o
   2   1  18      159.46      141.41     13.10 o
   3   1  18       24.13       31.70     10.04 o
   4   1  18        0.00      -13.51     11.59 o
   5   1  18       34.13       60.14     16.38 o
  -8   2  18        1.97        9.59     23.64 o
  -7   2  18       70.06       76.89     17.74 o
  -6   2  18       15.70       18.87     12.61 o
  -5   2  18       47.71       47.43     20.09 o
  -4   2  18       76.05       66.63     11.89 o
  -3   2  18        2.81       12.44      9.29 o
  -2   2  18       68.83       70.85      9.57 o
  -1   2  18      149.88      158.49     11.57 o
   0   2  18       90.42      108.48     10.61 o
   1   2  18      151.29      128.56     11.67 o
   2   2  18        1.27      -13.89      8.61 o
   3   2  18       45.22       44.91     10.91 o
   4   2  18        1.05      -12.68      8.71 o
   5   2  18        0.34       -8.38     10.16 o
  -7   3  18        3.15       11.14     10.57 o
  -6   3  18      103.30      133.43     13.04 o
  -5   3  18        1.18       -8.52     11.66 o
  -4   3  18       14.73       15.07      8.16 o
  -3   3  18       62.95       58.21      9.38 o
  -2   3  18       59.34       72.89      9.88 o
  -1   3  18       85.04       81.63     11.98 o
   0   3  18        3.26       -8.33     10.39 o
   1   3  18        4.55        6.50      7.94 o
   2   3  18       50.53       45.93     11.38 o
   3   3  18       14.41       27.37     11.83 o
   4   3  18       12.58       17.26      9.56 o
   5   3  18        7.51       -5.63      9.30 o
  -7   4  18        1.99        3.11     13.94 o
  -6   4  18       16.67       12.66      9.13 o
  -5   4  18       10.68       15.68      9.69 o
  -4   4  18       72.73       86.92     11.10 o
  -3   4  18        9.83       10.19      8.43 o
  -2   4  18        0.58      -11.54     15.60 o
  -1   4  18       44.84       50.84     12.02 o
   0   4  18       11.72       40.25     18.30 o
   1   4  18       22.79       44.39     11.41 o
   2   4  18       54.11       48.30     11.15 o
   3   4  18      105.51      116.34     14.92 o
   4   4  18        2.26        5.32     11.22 o
  -6   5  18        6.50       -0.69      8.46 o
  -5   5  18       67.91       64.95     11.46 o
  -4   5  18       31.21       40.80     10.50 o
  -3   5  18       14.71       -0.48      9.60 o
  -2   5  18        4.69       18.79     11.65 o
  -1   5  18       48.51       67.12     13.02 o
   0   5  18       23.09        6.68     10.54 o
   1   5  18        8.55        5.72     10.19 o
   2   5  18        2.19       -6.76      8.83 o
   3   5  18        3.30       -5.21     12.08 o
  -4   6  18        9.52        5.28      9.87 o
  -3   6  18       18.03      -16.65     15.06 o
  -2   6  18        6.38       11.67     11.98 o
  -1   6  18        0.83        3.75     11.00 o
   0   6  18       30.30       34.11     12.09 o
   1   6  18        0.88       -8.01     10.57 o
  -7   0  19       26.62       55.15     23.61 o
  -5   0  19      143.04      112.60     25.51 o
  -3   0  19      123.85      106.28     14.50 o
  -1   0  19      147.30      160.78     16.18 o
   1   0  19      273.56      316.60     39.94 o
   3   0  19       40.66       10.62     19.21 o
   5   0  19        4.96       25.08     24.91 o
  -8   1  19       17.07       17.24     16.48 o
  -7   1  19       13.90        4.06     20.31 o
  -6   1  19       58.56       90.70     17.57 o
  -5   1  19       28.51       41.64     21.42 o
  -4   1  19       16.62       33.72     10.44 o
  -3   1  19        2.69        2.55     14.97 o
  -2   1  19        7.61        2.71      8.34 o
  -1   1  19      457.26      484.10     17.20 o
   0   1  19      384.72      415.25     16.70 o
   1   1  19      125.64      125.80     18.19 o
   2   1  19        0.55        4.92      8.73 o
   3   1  19       78.55       78.19     12.14 o
   4   1  19        0.06        4.02     10.76 o
   5   1  19       13.45       31.57     12.13 o
  -7   2  19       12.77       29.15     25.79 o
  -6   2  19        3.85       -3.37     12.76 o
  -5   2  19       27.30       26.43     11.29 o
  -4   2  19       82.34       83.59     13.00 o
  -3   2  19       82.20       80.82     14.55 o
  -2   2  19       42.63       63.79      9.14 o
  -1   2  19       20.85        9.57      9.36 o
   0   2  19       38.38       52.56      9.55 o
   1   2  19       10.05       11.22     10.63 o
   2   2  19       63.14       77.32     22.54 o
   3   2  19        6.42      -10.07     10.48 o
   4   2  19       17.20       12.90     10.25 o
   5   2  19        6.39       -3.05     11.36 o
  -7   3  19        2.30        8.20     10.56 o
  -6   3  19        1.16       -2.68     10.99 o
  -5   3  19       10.42        7.09     15.88 o
  -4   3  19        0.16       -9.17     17.58 o
  -3   3  19      156.50      170.90     12.97 o
  -2   3  19        5.48        2.16      9.69 o
  -1   3  19      129.36      125.62     13.86 o
   0   3  19        4.34        0.13      9.37 o
   1   3  19        0.10        2.44      8.97 o
   2   3  19        0.01       -4.55      9.39 o
   3   3  19       52.23       51.20     12.58 o
   4   3  19        0.91       16.45     11.15 o
  -6   4  19        6.39       13.62     10.54 o
  -5   4  19       34.03       25.67     11.88 o
  -4   4  19        5.49       28.30      9.75 o
  -3   4  19       16.46       14.33      8.47 o
  -2   4  19       95.84      114.57     14.35 o
  -1   4  19      132.27      157.71     22.40 o
   0   4  19        5.07       14.48     10.32 o
   1   4  19        4.46        2.76      9.88 o
   2   4  19        2.33        7.46     10.64 o
   3   4  19      107.98      122.62     15.02 o
  -5   5  19       19.57       17.87     10.10 o
  -4   5  19       53.56       73.01     15.76 o
  -3   5  19       12.85       10.41     11.24 o
  -2   5  19       38.09       47.92     12.66 o
  -1   5  19        2.99       18.54     18.81 o
   0   5  19       85.71       75.27     14.02 o
   1   5  19        9.23       17.35     16.68 o
   2   5  19      110.27      118.83     17.58 o
  -2   6  19        0.67        7.59     12.20 o
  -1   6  19        9.28        9.87     11.10 o
   0   6  19        0.00       -1.25     11.30 o
  -6   0  20        1.72        9.71     21.81 o
  -4   0  20       78.98       52.73     21.74 o
  -2   0  20      963.23      992.69     34.77 o
   0   0  20       20.12       15.25     14.32 o
   2   0  20      127.73      113.49     22.83 o
   4   0  20       78.10      118.48     20.18 o
  -7   1  20        1.76       25.84     29.48 o
  -6   1  20        4.14        5.53     14.30 o
  -5   1  20       13.05       25.92     16.95 o
  -4   1  20      176.18      152.92     14.81 o
  -3   1  20      249.03      256.59     16.98 o
  -2   1  20        0.07       -1.09      8.86 o
  -1   1  20      683.66      718.84     24.79 o
   0   1  20      197.60      201.54     15.31 o
   1   1  20        0.14       20.47     13.69 o
   2   1  20       18.80       29.96     11.56 o
   3   1  20        0.23      -11.89      9.72 o
   4   1  20        5.22       -1.32     12.04 o
  -7   2  20      124.85      168.40     22.52 o
  -6   2  20       22.44       17.49     14.67 o
  -5   2  20       90.08       94.37     13.96 o
  -4   2  20      101.40      107.75     13.76 o
  -3   2  20       41.77       44.22     11.18 o
  -2   2  20      163.84      145.50     16.13 o
  -1   2  20        0.03       -7.95     10.01 o
   0   2  20       70.66       77.14     10.35 o
   1   2  20       87.79       99.62     13.30 o
   2   2  20        1.32        1.63     10.30 o
   3   2  20       83.42       90.33     13.81 o
   4   2  20        8.49      -11.19     10.99 o
  -7   3  20        9.50        3.41     21.65 o
  -6   3  20      138.62      171.28     17.27 o
  -5   3  20       23.75       20.59     11.07 o
  -4   3  20       46.84       23.11     10.96 o
  -3   3  20       11.55        0.81      9.32 o
  -2   3  20       56.45       60.18     12.25 o
  -1   3  20       80.13       60.59     12.26 o
   0   3  20      211.90      239.89     21.20 o
   1   3  20        0.37        4.60     10.85 o
   2   3  20       72.92       82.38     33.72 o
   3   3  20        0.59        0.97     10.89 o
   4   3  20        0.75       28.67     12.56 o
  -6   4  20        1.37       14.59     16.38 o
  -5   4  20       16.08       27.90     12.92 o
  -4   4  20      117.91      138.24     15.86 o
  -3   4  20       17.40       28.12     11.49 o
  -2   4  20        2.70       12.80     10.62 o
  -1   4  20        0.02       -4.86      9.78 o
   0   4  20       11.94       -6.93     12.27 o
   1   4  20       30.17       55.54     12.80 o
   2   4  20       22.23       25.31     13.62 o
   3   4  20        2.30       15.87     11.64 o
  -4   5  20        0.02       -8.18     10.34 o
  -3   5  20       37.61       29.39     12.62 o
  -2   5  20       10.70        6.81     13.67 o
  -1   5  20        1.68        0.67     10.30 o
   0   5  20        0.47       -8.66     10.61 o
   1   5  20        7.47       15.13     11.15 o
  -7   0  21       17.60       21.81     20.42 o
  -5   0  21      130.90      128.89     27.63 o
  -3   0  21       46.58       56.19     22.81 o
  -1   0  21       33.59       30.89     16.43 o
   1   0  21      142.70      140.89     24.72 o
   3   0  21        1.41        0.14     14.12 o
  -7   1  21        0.05        2.38     15.22 o
  -6   1  21       37.82       71.80     17.82 o
  -5   1  21       11.50       15.23     14.88 o
  -4   1  21        0.04       22.77     13.99 o
  -3   1  21       59.87       67.49     12.01 o
  -2   1  21       70.29       78.47     15.51 o
  -1   1  21      204.37      217.73     16.66 o
   0   1  21      353.59      331.88     31.06 o
   1   1  21        0.09       19.32     10.64 o
   2   1  21       41.84       35.16     12.18 o
   3   1  21       15.27       34.02     12.39 o
   4   1  21        9.58       19.03     10.99 o
  -7   2  21        9.46      -11.65     13.68 o
  -6   2  21       39.36       38.17     16.25 o
  -5   2  21       76.54       88.41     29.09 o
  -4   2  21      112.38      142.02     16.75 o
  -3   2  21        3.52       10.27     12.71 o
  -2   2  21       99.83      117.59     27.59 o
  -1   2  21      114.66      112.19     16.88 o
   0   2  21       15.15       22.84     10.96 o
   1   2  21       10.49       34.02     11.88 o
   2   2  21       35.17       52.70     17.06 o
   3   2  21        1.99      -11.95      9.27 o
  -6   3  21       14.07       11.40     12.48 o
  -5   3  21       18.38       19.80     11.36 o
  -4   3  21        2.01        4.19     10.35 o
  -3   3  21       62.26       76.79     12.45 o
  -2   3  21       64.44       69.36     15.58 o
  -1   3  21        6.64       13.05     10.69 o
   0   3  21       10.89        4.07     10.83 o
   1   3  21        1.59       43.40     14.60 o
   2   3  21       87.77      104.29     14.31 o
   3   3  21       17.85        9.71     11.45 o
  -5   4  21        0.04      -10.50     10.54 o
  -4   4  21        1.20        3.66     10.65 o
  -3   4  21        4.06        5.04     10.31 o
  -2   4  21        0.03       -3.26     11.38 o
  -1   4  21       46.78       66.30     15.50 o
   0   4  21       20.40       42.21     11.38 o
   1   4  21       15.91       26.14     11.73 o
   2   4  21        3.26        3.82     13.93 o
  -3   5  21        1.73       -4.12     11.58 o
  -2   5  21        3.84      -15.29      9.96 o
  -1   5  21       89.39      126.94     21.61 o
   0   5  21       35.38       48.36     13.84 o
  -6   0  22        8.15       18.79     20.52 o
  -4   0  22       19.98        8.53     19.07 o
  -2   0  22      188.31      203.32     26.55 o
   0   0  22       52.26       78.52     21.91 o
   2   0  22       55.02       44.86     21.60 o
  -6   1  22       35.72       24.18     32.24 o
  -5   1  22       20.81       20.89     14.98 o
  -4   1  22        0.90      -11.37     12.51 o
  -3   1  22      192.32      219.85     21.20 o
  -2   1  22       18.60        6.38     11.97 o
  -1   1  22       23.06       23.32     23.68 o
   0   1  22      104.73       85.85     15.12 o
   1   1  22        4.91        2.19     12.55 o
   2   1  22        1.54        6.58     10.70 o
   3   1  22        2.95       18.20     12.00 o
  -6   2  22       16.14       29.45     15.95 o
  -5   2  22        3.79       15.44     21.22 o
  -4   2  22        2.01        7.71     13.30 o
  -3   2  22       12.12       18.16     10.70 o
  -2   2  22      101.21      103.95     24.21 o
  -1   2  22        9.30       19.31     13.36 o
   0   2  22        5.45       -9.71     14.91 o
   1   2  22       14.60       16.40     12.96 o
   2   2  22       30.81       37.01     12.10 o
   3   2  22       17.35       27.82     18.76 o
  -5   3  22        7.28       20.69     15.90 o
  -4   3  22       60.07       80.30     13.54 o
  -3   3  22       27.47       22.55     14.56 o
  -2   3  22       60.62       47.47     19.31 o
  -1   3  22       72.93       71.83     13.37 o
   0   3  22        0.06        2.89     19.22 o
   1   3  22       12.65       11.96     36.19 o
   2   3  22       69.01       58.05     14.56 o
  -4   4  22       15.10       24.37     15.42 o
  -3   4  22       59.52       65.76     33.68 o
  -2   4  22       19.18       20.79     11.51 o
  -1   4  22        3.67        9.64     11.56 o
   0   4  22        6.87        7.62     10.61 o
   1   4  22       14.85       43.19     16.95 o
  -5   0  23       10.40       58.66     23.95 o
  -3   0  23        7.80        7.21     19.69 o
  -1   0  23      190.15      198.36     27.07 o
   1   0  23       63.96       51.10     19.48 o
  -6   1  23        7.99       16.80     15.27 o
  -5   1  23        8.25       -0.81     13.98 o
  -4   1  23       61.79       76.19     20.54 o
  -3   1  23       44.04       20.29     11.16 o
  -2   1  23       57.13       53.93     15.29 o
  -1   1  23        7.85       15.77     18.20 o
   0   1  23       46.09       43.57     26.36 o
   1   1  23       36.53       34.18     13.40 o
   2   1  23       18.09       14.17     12.88 o
  -5   2  23       13.86        3.40     18.37 o
  -4   2  23       14.49       17.05     11.26 o
  -3   2  23       22.79        6.06     13.38 o
  -2   2  23       70.09       79.61     16.92 o
  -1   2  23        2.57        3.48     20.09 o
   0   2  23       12.06        6.48     17.19 o
   1   2  23       15.24       35.20     11.03 o
   2   2  23        0.34       19.93     11.92 o
  -4   3  23       54.76       75.52     14.66 o
  -3   3  23        8.71      -18.88     12.29 o
  -2   3  23        0.00      -14.85     16.43 o
  -1   3  23      406.37      447.20     58.14 o
   0   3  23       10.24       24.00     20.19 o
   1   3  23        1.96       -2.95     13.92 o
  -2   4  23       56.75       62.34     17.64 o
  -1   4  23        2.40        6.51     14.41 o
  -4   0  24       21.32       10.30     22.43 o
   0   0  24       14.13       38.06     19.10 o
  -5   1  24       21.33        7.89     14.65 o
  -4   1  24        3.69       13.66     14.07 o
  -3   1  24       84.15       83.38     17.63 o
  -2   1  24       37.65       73.39     26.75 o
  -1   1  24        8.30       -3.57     15.70 o
   0   1  24       35.61       60.29     18.74 o
   1   1  24       21.83       23.42     13.67 o
  -4   2  24        5.33        1.12     12.63 o
  -3   2  24        9.46        2.04     13.56 o
  -2   2  24       73.00       63.38     16.69 o
  -1   2  24        0.40      -22.01     17.19 o
   0   2  24        2.05      -11.79     16.47 o
   1   2  24        6.00       47.70     20.49 o
  -3   3  24        0.61      -31.65     15.83 o
  -2   3  24        0.25       -4.64     13.49 o
  -1   3  24        0.54        2.23     13.61 o
  -3   0  25        0.22       13.03     18.86 o
  -1   0  25        5.35       23.09     17.96 o
  -4   1  25        6.51       14.06     14.84 o
  -3   1  25       38.89       38.27     24.54 o
  -2   1  25        0.33       16.29     16.85 o
  -1   1  25       41.99       37.27     19.27 o
   0   1  25       13.55        9.50     17.92 o
  -3   2  25        4.80       20.91     20.16 o
  -2   2  25       98.06       93.97     18.05 o
  -1   2  25        3.75      -12.38     17.02 o
 
